# Supplementary material for: Proteome Analysis of Human Sebaceous Follicle Infundibula Extracted from Healthy and Acne-Affected Skin
Source: PLoS One. 2014 Sep 19;9(9):e107908. doi: 10.1371/journal.pone.0107908 (PMC4169578; doi:10.1371/journal.pone.0107908)
Supplement: Table S1 — Information about all human participants and the extracted sebaceous follicular cast samples of this study. (XLSX) [file pone.0107908.s004.xlsx]

## Sheet: Ark1
Table S1: Information about sebaceous follicular samples taken from acne vulgaris patients and healthy controls
Sample name	Age	Gender	Leeds score	Sample side	Number of follicular casts	Treatment			# KRT1 peptides
Acne-A1-A	22	F	5	Right cheek	12	tetracycline for 3 weeks, stopped 2 weeks before study			53
Acne-A1-B	21	M	2	Upper back	3	benzoyl peroxide/clindamycin for 2 years			62
Acne-A1-C	16	M	7	Jaw right side	4	adapalene			46
Acne-A1-D	17	M	3	Forehead left side	12	adapalene for 3 weeks			49
Acne-A1-E	19	M	6	Shoulder left side	5	three months tetracycline and adapalene/benzoyl peroxide			40
Acne-A1-G	20	M	3	Forehead left side	13	no treatment in the last year			45
Acne-A1-H	14	F	4	Upper back right side	9	no treatment in the last year			41
Acne-A1-I	21	M	3	Right temple	8	no treatment			40
Acne-A1-J	17	M	7	Right cheek	8	3 weeks of adapalene/benzoyl peroxide and tetracycline			22
Acne-A1-K	16	M	6	Right cheek	15	erythromycin for 1 week			31
Nose-A1-A	22	F	5	Nose	11	tetracycline for 3 weeks, stopped 2 weeks before study			57
Nose-A1-B	21	M	2	Nose	7	benzoyl peroxide/clindamycin for 2 years			53
Nose-A1-C	16	M	7	Nose	10	adapalene			49
Nose-A1-D	17	M	3	Nose	8	adapalene for 3 weeks			50
Nose-A1-E	19	M	6	Nose	13	three months tetracycline and adapalene/benzoyl peroxide			49
Nose-A1-G	20	M	3	Nose	29	no treatment in the last year			43
Nose-A1-H	14	F	4	Nose	8	no treatment in the last year			54
Nose-A1-I	21	M	3	Nose	15	no treatment			39
Nose-A1-J	17	M	7	Nose	32	3 weeks of adapalene/benzoyl peroxide and tetracycline			36
Nose-A1-K	16	M	6	Nose	16	erythromycin for 1 week			28
Acne-A2-A	17	M	5	Right cheek	2	tetracycline for 3 weeks
Acne-A2-B	15	F	3	Forehead	9	tetracycline for a longer period
Acne-A2-C	18	M	7	Right temple	11	tetracycline for 2 months
Acne-A2-D	24	F	2	Right cheek	6	no treatment in last 6 months; previously tetracycline and oral erythromycin
Acne-A2-E	24	F	7	Right cheek	2	benzoyl peroxide/clindamycin until 1 week before study; previously tetracycline
Acne-A2-F	20	F	2	Right cheek	2	adapalene and benzoyl peroxide
Acne-A2-G	20	M	4	Chin	13	stopped tetracycline 2 weeks before study; previously benzoyl peroxide/clindamycin
Acne-A2-H	21	F	1	Right temple	3	no treatment; previously benzoyl peroxide/clindamycin
Acne-A2-I	17	M	7	Right Cheek	5	no treatment; previously tetracycline and benzoyl peroxide/clindamycin
Acne-A2-J	21	M	5	Left shoulder on back	2	oral erythromycin for some months; previously benzoyl peroxide/clindamycin and adapalene/benzoyl peroxide
Nose-H1-A	25	M		Nose	30	no acne treatment, no use of antibiotics or antiseptics within the last year
Nose-H1-B	28	F		Nose	5	no acne treatment, no use of antibiotics or antiseptics within the last year
Nose-H1-C	25	F		Nose	14	no acne treatment, no use of antibiotics or antiseptics within the last year
Nose-H1-D	54	F		Nose	18	no acne treatment, no use of antibiotics or antiseptics within the last year
Nose-H1-E	25	M		Nose	4	no acne treatment, no use of antibiotics or antiseptics within the last year
Nose-H1-F	25	F		Nose	3	no acne treatment, no use of antibiotics or antiseptics within the last year
Nose-H1-G	26	M		Nose	14	no acne treatment, no use of antibiotics or antiseptics within the last year
Nose-H1-H	25	M		Nose	4	no acne treatment, no use of antibiotics or antiseptics within the last year
Nose-H1-I	27	F		Nose	7	no acne treatment, no use of antibiotics or antiseptics within the last year
Nose-H1-J	34	M		Nose	22	no acne treatment, no use of antibiotics or antiseptics within the last year
Nose-H1-K	34	F		Nose	6	no acne treatment, no use of antibiotics or antiseptics within the last year
Nose-H1-L	24	M		Nose	11	no acne treatment, no use of antibiotics or antiseptics within the last year
Nose-H1-M	57	F		Nose	3	no acne treatment, no use of antibiotics or antiseptics within the last year
Nose-H1-N	36	F		Nose	13	no acne treatment, no use of antibiotics or antiseptics within the last year
Nose-H1-O	31	F		Nose	8	no acne treatment, no use of antibiotics or antiseptics within the last year
Nose-H1-P	28	F		Nose	11	no acne treatment, no use of antibiotics or antiseptics within the last year
Nose-H1-Q	25	M		Nose	20	no acne treatment, no use of antibiotics or antiseptics within the last year
Nose-H1-R	25	F		Nose	10	no acne treatment, no use of antibiotics or antiseptics within the last year
