# Supplementary material for: Proteome Analysis of Human Sebaceous Follicle Infundibula Extracted from Healthy and Acne-Affected Skin
Source: PLoS One. 2014 Sep 19;9(9):e107908. doi: 10.1371/journal.pone.0107908 (PMC4169578; doi:10.1371/journal.pone.0107908)
Supplement: Table S2 — All human proteins identified by MS in follicular casts extracted from healthy nasal and acne-affected skin. (XLSX) [file pone.0107908.s005.xlsx]

## Sheet: A
Table S2A: Human proteins identified in follicular casts extracted from the nasal skin of acne vulgaris patients (nose-A1)
Subsample Name	Accession Nr	Protein Name	Mass kDa	Score	Matches	Significant Matches	Significant Sequences	Coverage %	Unique Peptides
Nose-A1-A	P04264	Keratin, type II cytoskeletal 1	66.039	7007	167	167	31	46.4	31
	P35527	Keratin, type I cytoskeletal 9	62.064	6631	123	123	28	56.3	28
	Q04695	Keratin, type I cytoskeletal 17	48.106	5820	162	162	35	64.1	35
	P13645	Keratin, type I cytoskeletal 10	58.827	5466	118	118	29	46.9	29
	P02538	Keratin, type II cytoskeletal 6A	60.045	4854	154	154	35	50	35
	P04259	Keratin, type II cytoskeletal 6B	60.067	4788	156	156	35	50	35
	P02533	Keratin, type I cytoskeletal 14	51.561	4676	138	138	32	60	32
	P13647	Keratin, type II cytoskeletal 5	62.378	4242	151	151	35	47.8	35
	P08779	Keratin, type I cytoskeletal 16	51.268	3715	113	113	30	62.6	30
	P06702	Protein S100-A9	13.242	3635	89	89	9	86.8	9
	P48594	Serpin B4	44.854	2898	78	78	20	46.2	20
	P29508	Serpin B3	44.565	2842	75	75	20	48.2	20
	P35908	Keratin, type II cytoskeletal 2 epidermal	65.433	2822	79	79	25	43.3	25
	P31151	Protein S100-A7	11.471	2034	51	51	5	53.5	5
	Q5XKE5	Keratin, type II cytoskeletal 79	57.836	1854	72	72	22	37	22
	O95678	Keratin, type II cytoskeletal 75	59.56	1591	63	63	17	23.6	17
	P07355	Annexin A2	38.604	1415	39	39	17	49.6	17
	Q86SG5	Protein S100-A7A	11.305	1288	37	37	3	32.7	3
	P60709	Actin, cytoplasmic 1	41.737	1243	34	34	12	44.5	12
	P19012	Keratin, type I cytoskeletal 15	49.212	1189	48	48	16	27	16
	P07339	Cathepsin D	44.552	1072	37	37	10	26.9	10
	P04406	Glyceraldehyde-3-phosphate dehydrogenase	36.053	1022	30	30	9	38.5	9
	P15924	Desmoplakin	331.774	919	55	55	41	12.2	41
	P13646	Keratin, type I cytoskeletal 13	49.588	900	33	33	13	20.3	13
	P12035	Keratin, type II cytoskeletal 3	64.417	876	38	38	9	11.8	9
	Q86YZ3	Hornerin	282.39	828	11	11	6	4.8	6
	P01834	Ig kappa chain C region	11.609	802	20	20	3	49.1	3
	P01857	Ig gamma-1 chain C region	36.106	794	25	25	6	20.9	6
	P68032	Actin, alpha cardiac muscle 1	42.019	698	24	24	8	24.1	8
	P05787	Keratin, type II cytoskeletal 8	53.704	663	39	39	9	14.7	9
	P05109	Protein S100-A8	10.835	623	29	29	6	36.6	6
	P63104	14-3-3 protein zeta/delta	27.745	608	16	16	8	37.6	8
	P02768	Serum albumin	69.367	540	22	22	14	22	14
	Q7Z794	Keratin, type II cytoskeletal 1b	61.901	504	22	22	6	9.9	6
	P31944	Caspase-14	27.68	487	13	13	8	33.1	8
	P0CG05	Ig lambda-2 chain C regions	11.294	472	10	10	2	23.6	2
	P47929	Galectin-7	15.075	445	12	12	6	50.7	6
	P01011	Alpha-1-antichymotrypsin	47.651	428	15	15	8	21.3	8
	P12814	Alpha-actinin-1	103.058	401	11	11	8	10.3	8
	P01040	Cystatin-A	11.006	393	11	11	6	76.5	6
	P31947	14-3-3 protein sigma	27.774	371	15	15	8	27	8
	P17900	Ganglioside GM2 activator	20.838	364	13	13	5	27.5	5
	P25311	Zinc-alpha-2-glycoprotein	34.259	334	11	11	7	27.5	7
	P62805	Histone H4	11.367	334	11	11	5	50.5	5
	P04792	Heat shock protein beta-1	22.783	330	10	10	6	26.3	6
	Q9NZT1	Calmodulin-like protein 5	15.893	329	6	6	3	32.2	3
	Q9C075	Keratin, type I cytoskeletal 23	48.131	312	10	10	3	5.2	3
	P01876	Ig alpha-1 chain C region	37.655	308	9	9	5	14.2	5
	P19013	Keratin, type II cytoskeletal 4	57.285	304	14	14	5	8.6	5
	A8K2U0	Alpha-2-macroglobulin-like protein 1	161.107	298	15	15	12	7.8	12
	P11021	78 kDa glucose-regulated protein	72.333	287	9	9	5	9.2	5
	Q71U36	Tubulin alpha-1A chain	50.136	279	10	10	6	14.4	6
	P05164	Myeloperoxidase	83.869	279	12	12	8	9.8	8
	Q06830	Peroxiredoxin-1	22.11	277	12	12	7	32.7	7
	Q5D862	Filaggrin-2	248.073	274	4	4	2	1	2
	P01859	Ig gamma-2 chain C region	35.901	273	12	12	3	8	3
	P14923	Junction plakoglobin	81.745	264	9	9	9	12.5	9
	P12532	Creatine kinase U-type, mitochondrial	47.037	256	7	7	5	13.4	5
	P35579	Myosin-9	226.532	256	7	7	5	2.7	5
	P62258	14-3-3 protein epsilon	29.174	245	10	10	4	14.9	4
	Q6KB66	Keratin, type II cytoskeletal 80	50.525	243	9	9	7	13.5	7
	O75629	Protein CREG1	24.075	243	10	10	2	12.7	2
	P34931	Heat shock 70 kDa protein 1-like	70.375	241	7	7	4	7.3	4
	P62979	Ubiquitin-40S ribosomal protein S27a	17.965	238	12	12	5	31.4	5
	P06576	ATP synthase subunit beta, mitochondrial	56.56	229	6	6	4	8.3	4
	P68104	Elongation factor 1-alpha 1	50.141	226	10	10	6	12.8	6
	P68371	Tubulin beta-4B chain	49.831	220	6	6	4	10.1	4
	Q9NSB2	Keratin, type II cuticular Hb4	64.842	216	17	17	4	5.2	4
	P62807	Histone H2B type 1-C/E/F/G/I	13.906	215	9	9	4	28.6	4
	P15309	Prostatic acid phosphatase	44.566	215	6	6	5	13.5	5
	Q01469	Fatty acid-binding protein, epidermal	15.164	213	8	8	3	18.5	3
	P68366	Tubulin alpha-4A chain	49.924	212	8	8	5	12.3	5
	B9A064	Immunoglobulin lambda-like polypeptide 5	23.063	207	5	5	2	10.7	2
	P02545	Prelamin-A/C	74.139	206	6	6	6	8.7	6
	Q7L5L3	Glycerophosphodiester phosphodiesterase domain-containing protein 3	36.596	205	5	5	3	9.1	3
	P04179	Superoxide dismutase [Mn], mitochondrial	24.722	202	7	7	5	23	5
	P32119	Peroxiredoxin-2	21.892	191	7	7	5	26.8	5
	P60174	Triosephosphate isomerase	30.791	191	7	7	5	18.9	5
	P10599	Thioredoxin	11.737	187	5	5	2	21	2
	Q86Y46	Keratin, type II cytoskeletal 73	58.923	183	15	15	6	8.1	6
	Q9HCY8	Protein S100-A14	11.662	183	9	9	4	36.5	4
	P81605	Dermcidin	11.284	182	8	8	3	26.4	3
	Q8N1N4	Keratin, type II cytoskeletal 78	56.866	181	11	11	5	8.3	5
	P25815	Protein S100-P	10.4	181	4	4	2	24.2	2
	P04075	Fructose-bisphosphate aldolase A	39.42	180	6	6	5	11.8	5
	P62158	Calmodulin	16.838	169	6	6	3	16.1	3
	P80188	Neutrophil gelatinase-associated lipocalin	22.588	169	9	9	5	24.2	5
	P07858	Cathepsin B	37.822	166	5	5	3	10	3
	P06703	Protein S100-A6	10.18	162	8	8	3	24.4	3
	P10809	60 kDa heat shock protein, mitochondrial	61.055	148	5	5	5	7.7	5
	Q96QA5	Gasdermin-A	49.365	147	5	5	4	8.5	4
	P04040	Catalase	59.756	147	4	4	3	6.5	3
	P05089	Arginase-1	34.735	147	4	4	4	13.4	4
	P02788	Lactotransferrin	78.182	146	6	6	4	5.2	4
	P01614	Ig kappa chain V-II region Cum	12.676	143	2	2	1	11.3	1
	P20930	Filaggrin	435.17	143	4	4	3	0.8	3
	P22735	Protein-glutamine gamma-glutamyltransferase K	89.787	139	4	4	4	4.9	4
	Q15323	Keratin, type I cuticular Ha1	47.237	138	9	9	3	5.3	3
	P00338	L-lactate dehydrogenase A chain	36.689	136	4	4	3	8.1	3
	P01620	Ig kappa chain V-III region SIE	11.775	134	4	4	2	22.9	2
	P02671	Fibrinogen alpha chain	94.973	132	4	4	3	2.8	3
	P21796	Voltage-dependent anion-selective channel protein 1	30.773	132	4	4	3	10.2	3
	P06733	Alpha-enolase	47.169	131	5	5	4	7.6	4
	Q02413	Desmoglein-1	113.748	131	3	3	3	3.5	3
	P45880	Voltage-dependent anion-selective channel protein 2	31.567	126	4	4	3	8.8	3
	Q15149	Plectin	531.791	125	4	4	3	0.6	3
	O60911	Cathepsin L2	37.329	124	3	3	3	10.8	3
	P24158	Myeloblastin	27.807	122	6	6	2	7.8	2
	P61604	10 kDa heat shock protein, mitochondrial	10.932	118	3	3	3	28.4	3
	P27482	Calmodulin-like protein 3	16.891	117	6	6	3	17.4	3
	P10619	Lysosomal protective protein	54.466	116	1	1	1	2.7	1
	P67936	Tropomyosin alpha-4 chain	28.522	112	4	4	3	10.5	3
	O43240	Kallikrein-10	30.17	112	3	3	3	12	3
	P20933	N(4)-(beta-N-acetylglucosaminyl)-L-asparaginase	37.208	111	5	5	3	7.8	3
	P07602	Prosaposin	58.113	110	3	3	3	4.6	3
	O75223	Gamma-glutamylcyclotransferase	21.008	109	3	3	2	10.1	2
	P61626	Lysozyme C	16.537	107	6	6	4	22.3	4
	Q13835	Plakophilin-1	82.861	107	2	2	2	2.3	2
	P02675	Fibrinogen beta chain	55.928	105	4	4	3	4.5	3
	P07686	Beta-hexosaminidase subunit beta	63.111	105	4	4	4	6.3	4
	Q9UI42	Carboxypeptidase A4	47.351	103	3	3	2	4.3	2
	Q16695	Histone H3.1t	15.508	102	7	7	3	14.7	3
Nose-A1-B	P35527	Keratin, type I cytoskeletal 9	62.064	6144	129	129	23	51	23
	P04264	Keratin, type II cytoskeletal 1	66.039	6141	179	179	33	45.7	33
	P08779	Keratin, type I cytoskeletal 16	51.268	3582	111	111	30	58.8	30
	P04259	Keratin, type II cytoskeletal 6B	60.067	3527	125	125	29	42.7	29
	P35908	Keratin, type II cytoskeletal 2 epidermal	65.433	3460	93	93	28	50.1	28
	P02538	Keratin, type II cytoskeletal 6A	60.045	3456	124	124	31	43.8	31
	P13647	Keratin, type II cytoskeletal 5	62.378	3260	131	131	31	43.4	31
	P13645	Keratin, type I cytoskeletal 10	58.827	3140	93	93	26	33.9	26
	P02533	Keratin, type I cytoskeletal 14	51.561	2967	105	105	26	46.6	26
	Q04695	Keratin, type I cytoskeletal 17	48.106	2941	101	101	27	52.5	27
	P15924	Desmoplakin	331.774	1840	90	90	60	18.9	60
	Q86YZ3	Hornerin	282.39	1628	21	21	8	6.5	8
	Q5XKE5	Keratin, type II cytoskeletal 79	57.836	1621	64	64	23	37.6	23
	P06702	Protein S100-A9	13.242	1506	43	43	9	86.8	9
	O95678	Keratin, type II cytoskeletal 75	59.56	1280	49	49	14	21.8	14
	P48594	Serpin B4	44.854	1218	38	38	14	34.6	14
	P31151	Protein S100-A7	11.471	1140	35	35	3	22.8	3
	P19012	Keratin, type I cytoskeletal 15	49.212	1116	42	42	16	26.8	16
	P13646	Keratin, type I cytoskeletal 13	49.588	1098	38	38	18	29.5	18
	P02768	Serum albumin	69.367	1043	33	33	16	22.8	16
	Q86SG5	Protein S100-A7A	11.305	936	28	28	2	21.8	2
	P29508	Serpin B3	44.565	900	33	33	14	33.8	14
	P07339	Cathepsin D	44.552	786	31	31	9	23.8	9
	P05787	Keratin, type II cytoskeletal 8	53.704	679	37	37	9	14.7	9
	P07355	Annexin A2	38.604	638	21	21	13	39.8	13
	P78385	Keratin, type II cuticular Hb3	54.195	632	24	24	10	19.9	10
	P14923	Junction plakoglobin	81.745	595	24	24	16	21.6	16
	P60709	Actin, cytoplasmic 1	41.737	568	21	21	8	25.3	8
	Q7Z794	Keratin, type II cytoskeletal 1b	61.901	510	25	25	12	19.2	12
	Q14525	Keratin, type I cuticular Ha3-II	46.214	500	21	21	8	18.8	8
	Q15323	Keratin, type I cuticular Ha1	47.237	500	24	24	10	24.5	10
	P05109	Protein S100-A8	10.835	466	21	21	5	36.6	5
	O76011	Keratin, type I cuticular Ha4	49.424	446	17	17	8	17.9	8
	P78386	Keratin, type II cuticular Hb5	55.802	427	21	21	10	17.2	10
	P04406	Glyceraldehyde-3-phosphate dehydrogenase	36.053	400	15	15	5	20.3	5
	P62736	Actin, aortic smooth muscle	42.009	385	18	18	7	21.2	7
	Q9NSB2	Keratin, type II cuticular Hb4	64.842	345	20	20	8	12	8
	P04792	Heat shock protein beta-1	22.783	345	10	10	7	35.1	7
	P31947	14-3-3 protein sigma	27.774	337	13	13	5	18.5	5
	Q02413	Desmoglein-1	113.748	337	12	12	8	9.9	8
	P31944	Caspase-14	27.68	305	9	9	6	24.4	6
	Q9C075	Keratin, type I cytoskeletal 23	48.131	285	10	10	3	5.9	3
	P08729	Keratin, type II cytoskeletal 7	51.386	285	18	18	7	13.6	7
	P01857	Ig gamma-1 chain C region	36.106	270	8	8	5	17.6	5
	P63104	14-3-3 protein zeta/delta	27.745	266	12	12	5	18.8	5
	P19013	Keratin, type II cytoskeletal 4	57.285	256	13	13	6	11.2	6
	P81605	Dermcidin	11.284	253	7	7	4	29.1	4
	Q9NZT1	Calmodulin-like protein 5	15.893	251	5	5	3	24	3
	P05164	Myeloperoxidase	83.869	249	6	6	4	5.5	4
	P02788	Lactotransferrin	78.182	242	9	9	6	8.7	6
	P62258	14-3-3 protein epsilon	29.174	241	9	9	3	10.2	3
	Q8N1N4	Keratin, type II cytoskeletal 78	56.866	234	14	14	9	13.3	9
	P07858	Cathepsin B	37.822	230	6	6	3	11.8	3
	P0CG05	Ig lambda-2 chain C regions	11.294	230	5	5	2	23.6	2
	P01834	Ig kappa chain C region	11.609	224	5	5	2	35.8	2
	Q01469	Fatty acid-binding protein, epidermal	15.164	216	9	9	3	18.5	3
	P04083	Annexin A1	38.714	210	7	7	6	18.5	6
	P62805	Histone H4	11.367	205	6	6	3	29.1	3
	P01040	Cystatin-A	11.006	204	6	6	4	36.7	4
	P02545	Prelamin-A/C	74.139	201	6	6	6	8.4	6
	Q5D862	Filaggrin-2	248.073	201	3	3	2	1	2
	P62807	Histone H2B type 1-C/E/F/G/I	13.906	199	8	8	4	28.6	4
	P17900	Ganglioside GM2 activator	20.838	195	8	8	4	17.1	4
	P01876	Ig alpha-1 chain C region	37.655	191	6	6	3	7.4	3
	P25815	Protein S100-P	10.4	177	3	3	2	24.2	2
	P06733	Alpha-enolase	47.169	174	6	6	5	10.4	5
	P01011	Alpha-1-antichymotrypsin	47.651	171	6	6	4	9.7	4
	P25311	Zinc-alpha-2-glycoprotein	34.259	171	7	7	5	14.4	5
	Q08554	Desmocollin-1	99.987	170	3	3	2	3.1	2
	Q3SY84	Keratin, type II cytoskeletal 71	57.292	167	11	11	4	6.7	4
	P62979	Ubiquitin-40S ribosomal protein S27a	17.965	161	10	10	4	25.6	4
	O76014	Keratin, type I cuticular Ha7	49.747	160	9	9	3	5.3	3
	Q06830	Peroxiredoxin-1	22.11	160	8	8	6	27.1	6
	P80188	Neutrophil gelatinase-associated lipocalin	22.588	160	7	7	4	25.3	4
	P04075	Fructose-bisphosphate aldolase A	39.42	147	5	5	4	12.9	4
	P31949	Protein S100-A11	11.74	145	5	5	2	15.2	2
	P47929	Galectin-7	15.075	142	4	4	3	25	3
	P05783	Keratin, type I cytoskeletal 18	48.058	133	7	7	3	5.6	3
	P69905	Hemoglobin subunit alpha	15.258	132	4	4	3	21.8	3
	Q71U36	Tubulin alpha-1A chain	50.136	132	5	5	4	10.6	4
	Q9UGM3	Deleted in malignant brain tumors 1 protein	260.735	128	1	1	1	0.6	1
	P05090	Apolipoprotein D	21.276	127	6	6	3	16.4	3
	P11021	78 kDa glucose-regulated protein	72.333	126	5	5	4	7	4
	P34931	Heat shock 70 kDa protein 1-like	70.375	124	3	3	3	4.8	3
	P10619	Lysosomal protective protein	54.466	120	2	2	2	4.2	2
	Q13835	Plakophilin-1	82.861	120	4	4	4	4.7	4
	Q08188	Protein-glutamine gamma-glutamyltransferase E	76.632	119	4	4	4	5.3	4
	Q9HCY8	Protein S100-A14	11.662	119	5	5	3	29.8	3
	P61626	Lysozyme C	16.537	119	6	6	3	14.9	3
	P05089	Arginase-1	34.735	116	5	5	3	9.6	3
	Q6KB66	Keratin, type II cytoskeletal 80	50.525	115	6	6	6	11.1	6
	P20930	Filaggrin	435.17	114	3	3	2	0.8	2
	Q96P63	Serpin B12	46.276	112	4	4	3	6.2	3
	P60174	Triosephosphate isomerase	30.791	111	3	3	3	11.2	3
	P32119	Peroxiredoxin-2	21.892	110	4	4	3	13.6	3
	P62158	Calmodulin	16.838	110	3	3	2	16.1	2
	Q8TF72	Protein Shroom3	216.857	108	6	6	1	0.5	1
	O14773	Tripeptidyl-peptidase 1	61.248	107	3	3	2	3.7	2
	P07686	Beta-hexosaminidase subunit beta	63.111	107	3	3	2	4.9	2
	P09493	Tropomyosin alpha-1 chain	32.709	106	2	2	1	3.5	1
	P68366	Tubulin alpha-4A chain	49.924	105	5	5	4	10.7	4
	P15309	Prostatic acid phosphatase	44.566	105	3	3	2	5.7	2
	Q15149	Plectin	531.791	103	3	3	2	0.4	2
Nose-A1-C	P04264	Keratin, type II cytoskeletal 1	66.039	5153	138	138	28	41.1	28
	Q04695	Keratin, type I cytoskeletal 17	48.106	4876	136	136	35	64.1	35
	P02533	Keratin, type I cytoskeletal 14	51.561	4342	126	126	33	60.4	33
	P02538	Keratin, type II cytoskeletal 6A	60.045	4252	137	137	30	48	30
	P13647	Keratin, type II cytoskeletal 5	62.378	4187	145	145	32	47.5	32
	P04259	Keratin, type II cytoskeletal 6B	60.067	4035	134	134	29	47.9	29
	P13645	Keratin, type I cytoskeletal 10	58.827	3299	87	87	25	40.1	25
	P08779	Keratin, type I cytoskeletal 16	51.268	3103	99	99	29	54.8	29
	P35527	Keratin, type I cytoskeletal 9	62.064	3092	74	74	22	38.5	22
	P35908	Keratin, type II cytoskeletal 2 epidermal	65.433	2334	70	70	22	36.6	22
	P06702	Protein S100-A9	13.242	2241	60	60	9	86.8	9
	Q5XKE5	Keratin, type II cytoskeletal 79	57.836	2187	84	84	26	44.3	26
	P48594	Serpin B4	44.854	2109	57	57	16	37.7	16
	P29508	Serpin B3	44.565	1961	58	58	17	42.1	17
	P31151	Protein S100-A7	11.471	1817	47	47	4	42.6	4
	P07355	Annexin A2	38.604	1270	36	36	16	49.3	16
	Q86SG5	Protein S100-A7A	11.305	1187	36	36	2	21.8	2
	P60709	Actin, cytoplasmic 1	41.737	1140	29	29	11	41.6	11
	P07339	Cathepsin D	44.552	1056	34	34	10	26.9	10
	P08727	Keratin, type I cytoskeletal 19	44.106	1025	41	41	11	17.5	11
	P04406	Glyceraldehyde-3-phosphate dehydrogenase	36.053	948	20	20	6	27.5	6
	P19012	Keratin, type I cytoskeletal 15	49.212	850	35	35	9	13.2	9
	P15924	Desmoplakin	331.774	832	45	45	36	11	36
	P68032	Actin, alpha cardiac muscle 1	42.019	658	22	22	7	21.2	7
	P05109	Protein S100-A8	10.835	636	30	30	6	36.6	6
	P05787	Keratin, type II cytoskeletal 8	53.704	613	36	36	8	12.8	8
	Q7Z794	Keratin, type II cytoskeletal 1b	61.901	515	20	20	5	8.3	5
	P31947	14-3-3 protein sigma	27.774	513	18	18	7	26.6	7
	P02768	Serum albumin	69.367	445	20	20	13	20.4	13
	P01857	Ig gamma-1 chain C region	36.106	404	13	13	6	20.9	6
	P62805	Histone H4	11.367	399	11	11	5	50.5	5
	P06576	ATP synthase subunit beta, mitochondrial	56.56	373	9	9	6	14.2	6
	P47929	Galectin-7	15.075	350	10	10	5	39.7	5
	P15309	Prostatic acid phosphatase	44.566	349	9	9	7	20.7	7
	P63104	14-3-3 protein zeta/delta	27.745	327	10	10	4	15.5	4
	P68104	Elongation factor 1-alpha 1	50.141	314	15	15	8	16	8
	P04908	Histone H2A type 1-B/E	14.135	298	5	5	2	21.5	2
	P01011	Alpha-1-antichymotrypsin	47.651	296	10	10	6	14.7	6
	P17900	Ganglioside GM2 activator	20.838	293	12	12	5	27.5	5
	O75629	Protein CREG1	24.075	291	11	11	4	20.9	4
	P04083	Annexin A1	38.714	277	8	8	6	17.9	6
	P19013	Keratin, type II cytoskeletal 4	57.285	271	13	13	4	6.7	4
	P62258	14-3-3 protein epsilon	29.174	265	8	8	3	10.2	3
	P01834	Ig kappa chain C region	11.609	256	5	5	3	49.1	3
	Q71U36	Tubulin alpha-1A chain	50.136	249	10	10	7	18	7
	Q96A08	Histone H2B type 1-A	14.167	244	9	9	3	21.3	3
	P81605	Dermcidin	11.284	225	5	5	4	29.1	4
	P14923	Junction plakoglobin	81.745	222	11	11	8	10.2	8
	P12814	Alpha-actinin-1	103.058	221	5	5	4	4.7	4
	Q01469	Fatty acid-binding protein, epidermal	15.164	220	9	9	3	18.5	3
	P01040	Cystatin-A	11.006	213	5	5	4	46.9	4
	Q6KB66	Keratin, type II cytoskeletal 80	50.525	212	7	7	4	8.2	4
	P04792	Heat shock protein beta-1	22.783	210	6	6	4	17.1	4
	A8K2U0	Alpha-2-macroglobulin-like protein 1	161.107	199	8	8	7	4.8	7
	P80188	Neutrophil gelatinase-associated lipocalin	22.588	198	9	9	5	24.2	5
	P0CG05	Ig lambda-2 chain C regions	11.294	188	3	3	1	9.4	1
	Q9C075	Keratin, type I cytoskeletal 23	48.131	170	7	7	2	3.8	2
	P25311	Zinc-alpha-2-glycoprotein	34.259	170	6	6	4	14.4	4
	P31944	Caspase-14	27.68	169	4	4	3	13.2	3
	P62979	Ubiquitin-40S ribosomal protein S27a	17.965	169	8	8	3	15.4	3
	Q8N1N4	Keratin, type II cytoskeletal 78	56.866	168	11	11	5	8.5	5
	P68366	Tubulin alpha-4A chain	49.924	166	7	7	6	16.1	6
	P07858	Cathepsin B	37.822	165	7	7	3	10	3
	P06733	Alpha-enolase	47.169	156	5	5	4	8.1	4
	P05089	Arginase-1	34.735	155	5	5	5	15.5	5
	P05141	ADP/ATP translocase 2	32.852	154	6	6	4	11.7	4
	Q9NSB2	Keratin, type II cuticular Hb4	64.842	153	17	17	5	7	5
	Q9HCY8	Protein S100-A14	11.662	153	7	7	4	36.5	4
	Q96QA5	Gasdermin-A	49.365	151	5	5	4	8.5	4
	Q9NZT1	Calmodulin-like protein 5	15.893	150	4	4	3	21.9	3
	P12532	Creatine kinase U-type, mitochondrial	47.037	144	6	6	3	5.5	3
	P06703	Protein S100-A6	10.18	139	6	6	3	24.4	3
	P00338	L-lactate dehydrogenase A chain	36.689	132	5	5	4	9.9	4
	P25815	Protein S100-P	10.4	132	2	2	2	24.2	2
	P02545	Prelamin-A/C	74.139	132	4	4	4	5.4	4
	Q86Y46	Keratin, type II cytoskeletal 73	58.923	129	14	14	4	6.1	4
	Q16695	Histone H3.1t	15.508	129	8	8	4	19.1	4
	P22735	Protein-glutamine gamma-glutamyltransferase K	89.787	128	3	3	2	2.1	2
	P32119	Peroxiredoxin-2	21.892	127	4	4	4	21.7	4
	P45880	Voltage-dependent anion-selective channel protein 2	31.567	126	4	4	3	8.8	3
	P24158	Myeloblastin	27.807	126	3	3	2	7.8	2
	P05164	Myeloperoxidase	83.869	125	4	4	4	4.8	4
	Q8TF72	Protein Shroom3	216.857	121	5	5	1	0.5	1
	P21796	Voltage-dependent anion-selective channel protein 1	30.773	120	3	3	2	7.4	2
	P25705	ATP synthase subunit alpha, mitochondrial	59.751	119	4	4	4	6	4
	P04075	Fructose-bisphosphate aldolase A	39.42	119	3	3	3	8	3
	P40926	Malate dehydrogenase, mitochondrial	35.503	116	3	3	3	8.9	3
	Q5D862	Filaggrin-2	248.073	116	2	2	1	0.5	1
	P35579	Myosin-9	226.532	109	5	5	4	1.7	4
	P27482	Calmodulin-like protein 3	16.891	107	6	6	3	17.4	3
Nose-A1-D	P04264	Keratin, type II cytoskeletal 1	66.039	5266	139	139	29	47.2	29
	P35527	Keratin, type I cytoskeletal 9	62.064	4576	101	101	25	47	25
	Q04695	Keratin, type I cytoskeletal 17	48.106	3446	101	101	27	57.9	27
	P02538	Keratin, type II cytoskeletal 6A	60.045	3312	109	109	27	42.7	27
	P04259	Keratin, type II cytoskeletal 6B	60.067	3219	105	105	27	42.7	27
	P13647	Keratin, type II cytoskeletal 5	62.378	3149	112	112	30	44.2	30
	P08779	Keratin, type I cytoskeletal 16	51.268	2815	89	89	28	59	28
	P02533	Keratin, type I cytoskeletal 14	51.561	2573	88	88	25	49.2	25
	P13645	Keratin, type I cytoskeletal 10	58.827	2561	71	71	23	39.9	23
	P35908	Keratin, type II cytoskeletal 2 epidermal	65.433	2455	69	69	22	38.3	22
	P06702	Protein S100-A9	13.242	2336	63	63	9	86.8	9
	P31151	Protein S100-A7	11.471	1673	44	44	4	33.7	4
	P48594	Serpin B4	44.854	1543	47	47	15	36.9	15
	P29508	Serpin B3	44.565	1481	47	47	16	40.5	16
	Q5XKE5	Keratin, type II cytoskeletal 79	57.836	1461	53	53	23	40.9	23
	P02768	Serum albumin	69.367	1233	44	44	18	27.3	18
	P07339	Cathepsin D	44.552	932	33	33	10	26.9	10
	P60709	Actin, cytoplasmic 1	41.737	901	28	28	11	36.5	11
	P07355	Annexin A2	38.604	890	30	30	14	39.5	14
	P15924	Desmoplakin	331.774	700	40	40	33	10.1	33
	P01834	Ig kappa chain C region	11.609	689	16	16	3	49.1	3
	P19012	Keratin, type I cytoskeletal 15	49.212	663	27	27	10	16.7	10
	P68032	Actin, alpha cardiac muscle 1	42.019	643	23	23	8	24.1	8
	P05787	Keratin, type II cytoskeletal 8	53.704	614	33	33	8	12.8	8
	P63104	14-3-3 protein zeta/delta	27.745	593	17	17	8	32.7	8
	P13646	Keratin, type I cytoskeletal 13	49.588	571	20	20	11	19.7	11
	P05109	Protein S100-A8	10.835	571	27	27	6	36.6	6
	Q86YZ3	Hornerin	282.39	535	7	7	3	1.9	3
	Q7Z794	Keratin, type II cytoskeletal 1b	61.901	527	21	21	4	6.2	4
	P01857	Ig gamma-1 chain C region	36.106	521	19	19	6	20.9	6
	P31947	14-3-3 protein sigma	27.774	517	19	19	7	26.6	7
	P04406	Glyceraldehyde-3-phosphate dehydrogenase	36.053	514	17	17	5	20.3	5
	P31946	14-3-3 protein beta/alpha	28.082	486	17	17	5	19.9	5
	P0CG05	Ig lambda-2 chain C regions	11.294	447	9	9	2	23.6	2
	P19013	Keratin, type II cytoskeletal 4	57.285	441	19	19	8	14.4	8
	Q6GTS8	Probable carboxypeptidase PM20D1	55.741	441	12	12	9	18.3	9
	P60174	Triosephosphate isomerase	30.791	407	12	12	6	24.1	6
	O75629	Protein CREG1	24.075	400	21	21	3	18.2	3
	Q9NZT1	Calmodulin-like protein 5	15.893	386	8	8	4	29.5	4
	P47929	Galectin-7	15.075	330	10	10	6	44.9	6
	P04083	Annexin A1	38.714	329	11	11	7	20.8	7
	P62805	Histone H4	11.367	324	10	10	5	50.5	5
	P62258	14-3-3 protein epsilon	29.174	319	11	11	4	14.9	4
	P02787	Serotransferrin	77.064	284	6	6	6	9.6	6
	P12814	Alpha-actinin-1	103.058	272	6	6	5	6.4	5
	B9A064	Immunoglobulin lambda-like polypeptide 5	23.063	270	7	7	2	10.7	2
	P25311	Zinc-alpha-2-glycoprotein	34.259	260	9	9	6	19.5	6
	P17900	Ganglioside GM2 activator	20.838	258	11	11	4	17.1	4
	O43707	Alpha-actinin-4	104.854	255	6	6	5	6.1	5
	P06733	Alpha-enolase	47.169	243	10	10	9	15.9	9
	P05164	Myeloperoxidase	83.869	239	13	13	11	12.9	11
	P04075	Fructose-bisphosphate aldolase A	39.42	230	6	6	5	15.7	5
	P14923	Junction plakoglobin	81.745	229	10	10	8	9.8	8
	P01859	Ig gamma-2 chain C region	35.901	228	12	12	3	8	3
	A8K2U0	Alpha-2-macroglobulin-like protein 1	161.107	228	10	10	9	5.6	9
	P01876	Ig alpha-1 chain C region	37.655	226	8	8	4	9.9	4
	P62807	Histone H2B type 1-C/E/F/G/I	13.906	223	10	10	4	28.6	4
	P02545	Prelamin-A/C	74.139	222	8	8	7	10.1	7
	P02788	Lactotransferrin	78.182	221	7	7	5	6.6	5
	P62979	Ubiquitin-40S ribosomal protein S27a	17.965	197	12	12	5	31.4	5
	Q01469	Fatty acid-binding protein, epidermal	15.164	188	6	6	3	18.5	3
	P15309	Prostatic acid phosphatase	44.566	186	5	5	4	11.1	4
	P06396	Gelsolin	85.698	185	7	7	5	5.5	5
	P01614	Ig kappa chain V-II region Cum	12.676	181	2	2	1	11.3	1
	P00338	L-lactate dehydrogenase A chain	36.689	176	7	7	7	17.8	7
	P80188	Neutrophil gelatinase-associated lipocalin	22.588	169	6	6	4	20.7	4
	Q71U36	Tubulin alpha-1A chain	50.136	163	6	6	6	14.4	6
	P07858	Cathepsin B	37.822	159	7	7	4	14.2	4
	P31949	Protein S100-A11	11.74	154	6	6	2	15.2	2
	P10619	Lysosomal protective protein	54.466	154	2	2	2	4.2	2
	P04792	Heat shock protein beta-1	22.783	153	8	8	8	36.6	8
	Q6KB66	Keratin, type II cytoskeletal 80	50.525	151	5	5	4	7.3	4
	P25815	Protein S100-P	10.4	148	3	3	2	24.2	2
	Q16563	Synaptophysin-like protein 1	28.565	147	3	3	1	4.2	1
	P31944	Caspase-14	27.68	147	4	4	3	13.2	3
	Q9HCY8	Protein S100-A14	11.662	145	7	7	4	36.5	4
	P68366	Tubulin alpha-4A chain	49.924	144	5	5	5	12.5	5
	P07686	Beta-hexosaminidase subunit beta	63.111	143	6	6	5	8.5	5
	Q96QA5	Gasdermin-A	49.365	143	4	4	3	6.7	3
	P20933	N(4)-(beta-N-acetylglucosaminyl)-L-asparaginase	37.208	137	5	5	2	4.3	2
	Q16695	Histone H3.1t	15.508	136	7	7	3	14.7	3
	P62158	Calmodulin	16.838	136	5	5	3	16.1	3
	P68104	Elongation factor 1-alpha 1	50.141	134	6	6	5	9.1	5
	Q06830	Peroxiredoxin-1	22.11	132	7	7	5	21.6	5
	P01011	Alpha-1-antichymotrypsin	47.651	130	5	5	3	5.4	3
	P01040	Cystatin-A	11.006	129	5	5	4	36.7	4
	P01620	Ig kappa chain V-III region SIE	11.775	128	3	3	2	22.9	2
	Q9NSB2	Keratin, type II cuticular Hb4	64.842	127	13	13	4	5.2	4
	Q8N1N4	Keratin, type II cytoskeletal 78	56.866	125	8	8	4	6.2	4
	P40926	Malate dehydrogenase, mitochondrial	35.503	121	3	3	3	8.9	3
	P02647	Apolipoprotein A-I	30.778	116	3	3	3	12	3
	P09493	Tropomyosin alpha-1 chain	32.709	116	2	2	1	3.5	1
	Q13510	Acid ceramidase	44.66	114	4	4	4	8.6	4
	P11021	78 kDa glucose-regulated protein	72.333	113	4	4	4	5.8	4
	P01009	Alpha-1-antitrypsin	46.737	112	5	5	3	5.5	3
	P05090	Apolipoprotein D	21.276	112	3	3	2	10.6	2
	P22735	Protein-glutamine gamma-glutamyltransferase K	89.787	112	3	3	3	3.7	3
	Q15149	Plectin	531.791	107	3	3	2	0.4	2
	P08107	Heat shock 70 kDa protein 1A/1B	70.052	103	4	4	3	3.7	3
	P81605	Dermcidin	11.284	103	4	4	2	16.4	2
Nose-A1-E	P04264	Keratin, type II cytoskeletal 1	66.039	5165	141	141	27	40.2	27
	P04259	Keratin, type II cytoskeletal 6B	60.067	3749	123	123	28	43.1	28
	P02538	Keratin, type II cytoskeletal 6A	60.045	3672	121	121	28	43.1	28
	P13647	Keratin, type II cytoskeletal 5	62.378	3439	121	121	31	44.6	31
	P13645	Keratin, type I cytoskeletal 10	58.827	3244	85	85	23	39.9	23
	P35527	Keratin, type I cytoskeletal 9	62.064	3220	74	74	22	38.2	22
	Q04695	Keratin, type I cytoskeletal 17	48.106	3131	104	104	27	53.7	27
	P02533	Keratin, type I cytoskeletal 14	51.561	2791	98	98	27	52.5	27
	P06702	Protein S100-A9	13.242	2278	66	66	9	86.8	9
	P08779	Keratin, type I cytoskeletal 16	51.268	1999	71	71	24	48.6	24
	P35908	Keratin, type II cytoskeletal 2 epidermal	65.433	1946	60	60	22	37.4	22
	Q5XKE5	Keratin, type II cytoskeletal 79	57.836	1825	67	67	24	40.6	24
	P31151	Protein S100-A7	11.471	1530	40	40	4	42.6	4
	P29508	Serpin B3	44.565	1361	42	42	15	41.3	15
	P07339	Cathepsin D	44.552	1345	42	42	10	26.9	10
	P07355	Annexin A2	38.604	1254	37	37	17	51.6	17
	P15924	Desmoplakin	331.774	1132	57	57	41	12.2	41
	O95678	Keratin, type II cytoskeletal 75	59.56	1126	45	45	11	17.1	11
	O75629	Protein CREG1	24.075	981	45	45	5	25.5	5
	P48594	Serpin B4	44.854	949	35	35	12	30.3	12
	P08727	Keratin, type I cytoskeletal 19	44.106	840	34	34	9	17.3	9
	P05109	Protein S100-A8	10.835	652	32	32	6	36.6	6
	P05787	Keratin, type II cytoskeletal 8	53.704	627	33	33	8	12.8	8
	Q7Z794	Keratin, type II cytoskeletal 1b	61.901	574	23	23	7	10.7	7
	P13646	Keratin, type I cytoskeletal 13	49.588	554	20	20	8	13.5	8
	P07858	Cathepsin B	37.822	462	14	14	4	14.2	4
	P07686	Beta-hexosaminidase subunit beta	63.111	452	19	19	11	18.5	11
	P10619	Lysosomal protective protein	54.466	436	13	13	6	11.7	6
	O15296	Arachidonate 15-lipoxygenase B	75.857	428	17	17	9	13.6	9
	P62736	Actin, aortic smooth muscle	42.009	368	14	14	6	17	6
	P47929	Galectin-7	15.075	367	11	11	7	56.6	7
	O14773	Tripeptidyl-peptidase 1	61.248	366	11	11	4	9.4	4
	P09525	Annexin A4	35.883	363	12	12	9	24.8	9
	P19013	Keratin, type II cytoskeletal 4	57.285	360	15	15	4	6.7	4
	Q13510	Acid ceramidase	44.66	360	13	13	8	20	8
	P04406	Glyceraldehyde-3-phosphate dehydrogenase	36.053	332	11	11	3	11.6	3
	Q7L5L3	Glycerophosphodiester phosphodiesterase domain-containing protein 3	36.596	331	14	14	6	16.4	6
	P08729	Keratin, type II cytoskeletal 7	51.386	312	17	17	6	11.3	6
	Q96QA5	Gasdermin-A	49.365	312	10	10	5	10.1	5
	Q9NZT1	Calmodulin-like protein 5	15.893	308	6	6	3	24	3
	P06576	ATP synthase subunit beta, mitochondrial	56.56	300	8	8	6	12.3	6
	P17900	Ganglioside GM2 activator	20.838	296	13	13	4	17.1	4
	P01857	Ig gamma-1 chain C region	36.106	290	9	9	5	16.7	5
	Q14533	Keratin, type II cuticular Hb1	54.928	286	14	14	7	12.3	7
	P02768	Serum albumin	69.367	283	13	13	9	13.8	9
	P20933	N(4)-(beta-N-acetylglucosaminyl)-L-asparaginase	37.208	282	10	10	3	7.8	3
	Q9C075	Keratin, type I cytoskeletal 23	48.131	280	10	10	4	6.6	4
	P15309	Prostatic acid phosphatase	44.566	277	9	9	7	19.4	7
	P31944	Caspase-14	27.68	277	8	8	6	21.5	6
	Q86YZ3	Hornerin	282.39	272	3	3	1	0.6	1
	Q6GTS8	Probable carboxypeptidase PM20D1	55.741	267	8	8	6	12.9	6
	P31947	14-3-3 protein sigma	27.774	266	10	10	4	14.9	4
	P62805	Histone H4	11.367	262	8	8	4	38.8	4
	P63104	14-3-3 protein zeta/delta	27.745	259	11	11	5	19.2	5
	Q5D862	Filaggrin-2	248.073	258	5	5	4	2	4
	P08758	Annexin A5	35.937	257	14	14	8	20.6	8
	P22735	Protein-glutamine gamma-glutamyltransferase K	89.787	257	9	9	5	5.9	5
	P50995	Annexin A11	54.39	257	9	9	6	11.5	6
	P20073	Annexin A7	52.739	248	8	8	5	11.5	5
	Q6KB66	Keratin, type II cytoskeletal 80	50.525	242	8	8	5	9.5	5
	P01040	Cystatin-A	11.006	237	7	7	5	55.1	5
	P0CG05	Ig lambda-2 chain C regions	11.294	234	4	4	1	9.4	1
	P51688	N-sulphoglucosamine sulphohydrolase	56.695	232	5	5	4	9.8	4
	P12532	Creatine kinase U-type, mitochondrial	47.037	225	10	10	5	9.1	5
	P05090	Apolipoprotein D	21.276	224	8	8	3	16.4	3
	Q14525	Keratin, type I cuticular Ha3-II	46.214	219	12	12	6	12.4	6
	A8K2U0	Alpha-2-macroglobulin-like protein 1	161.107	219	9	9	9	5.6	9
	P62807	Histone H2B type 1-C/E/F/G/I	13.906	217	9	9	4	28.6	4
	P20930	Filaggrin	435.17	215	6	6	4	0.8	4
	P78386	Keratin, type II cuticular Hb5	55.802	213	11	11	5	8.5	5
	P25705	ATP synthase subunit alpha, mitochondrial	59.751	210	6	6	5	8.7	5
	P14923	Junction plakoglobin	81.745	209	9	9	7	8.5	7
	P25311	Zinc-alpha-2-glycoprotein	34.259	206	8	8	7	22.5	7
	P40926	Malate dehydrogenase, mitochondrial	35.503	202	5	5	4	10.9	4
	P01011	Alpha-1-antichymotrypsin	47.651	198	9	9	5	9.2	5
	Q15323	Keratin, type I cuticular Ha1	47.237	194	12	12	5	10.1	5
	P68104	Elongation factor 1-alpha 1	50.141	191	7	7	6	11.9	6
	Q16563	Synaptophysin-like protein 1	28.565	188	3	3	1	4.2	1
	P05141	ADP/ATP translocase 2	32.852	181	6	6	4	11.7	4
	P62258	14-3-3 protein epsilon	29.174	178	6	6	3	10.2	3
	Q9UI42	Carboxypeptidase A4	47.351	176	8	8	4	8.3	4
	P15289	Arylsulfatase A	53.588	170	9	9	5	9.5	5
	P06865	Beta-hexosaminidase subunit alpha	60.703	168	8	8	7	12.5	7
	Q8N1N4	Keratin, type II cytoskeletal 78	56.866	167	9	9	4	6.3	4
	P60174	Triosephosphate isomerase	30.791	167	5	5	3	9.4	3
	P04179	Superoxide dismutase [Mn], mitochondrial	24.722	165	6	6	5	19.8	5
	P21796	Voltage-dependent anion-selective channel protein 1	30.773	154	4	4	3	10.2	3
	P07602	Prosaposin	58.113	150	5	5	3	4.6	3
	Q01469	Fatty acid-binding protein, epidermal	15.164	148	5	5	3	18.5	3
	Q13867	Bleomycin hydrolase	52.562	147	5	5	2	4	2
	Q9HCY8	Protein S100-A14	11.662	147	6	6	4	36.5	4
	P25815	Protein S100-P	10.4	147	2	2	1	13.7	1
	Q9UHG3	Prenylcysteine oxidase 1	56.64	142	5	5	4	7.1	4
	Q86Y46	Keratin, type II cytoskeletal 73	58.923	140	12	12	4	6.1	4
	Q9NSB2	Keratin, type II cuticular Hb4	64.842	140	14	14	4	5.2	4
	Q99623	Prohibitin-2	33.296	139	3	3	3	10.7	3
	P13473	Lysosome-associated membrane glycoprotein 2	44.961	131	3	3	2	4.9	2
	P08236	Beta-glucuronidase	74.732	126	11	11	5	5.7	5
	Q16695	Histone H3.1t	15.508	121	6	6	3	14.7	3
	O00584	Ribonuclease T2	29.481	121	5	5	3	9	3
	P05089	Arginase-1	34.735	120	4	4	4	13	4
	P04083	Annexin A1	38.714	119	4	4	3	7.8	3
	P04792	Heat shock protein beta-1	22.783	119	4	4	4	18.5	4
	P04066	Tissue alpha-L-fucosidase	53.689	118	5	5	3	6.2	3
	P62979	Ubiquitin-40S ribosomal protein S27a	17.965	118	8	8	3	15.4	3
	Q71U36	Tubulin alpha-1A chain	50.136	117	3	3	3	6.7	3
	P28066	Proteasome subunit alpha type-5	26.411	114	2	2	1	2.9	1
	P06733	Alpha-enolase	47.169	113	3	3	3	6.2	3
	P34059	N-acetylgalactosamine-6-sulfatase	58.026	110	5	5	3	4.4	3
	P05164	Myeloperoxidase	83.869	110	3	3	3	3.9	3
	Q8NEX9	Short-chain dehydrogenase/reductase family 9C member 7	35.263	110	2	2	2	6.4	2
	P11279	Lysosome-associated membrane glycoprotein 1	44.882	108	3	3	2	4.6	2
	P08670	Vimentin	53.652	107	7	7	3	5.4	3
	P32119	Peroxiredoxin-2	21.892	107	4	4	3	12.6	3
	P61604	10 kDa heat shock protein, mitochondrial	10.932	107	2	2	2	23.5	2
	Q6P4A8	Phospholipase B-like 1	63.255	106	2	2	2	3.3	2
	O14818	Proteasome subunit alpha type-7	27.887	104	3	3	2	7.3	2
	P53634	Dipeptidyl peptidase 1	51.854	102	3	3	2	5	2
	P04040	Catalase	59.756	101	3	3	2	3.2	2
Nose-A1-G	Q04695	Keratin, type I cytoskeletal 17	48.106	3869	129	129	26	47.9	26
	P02538	Keratin, type II cytoskeletal 6A	60.045	3668	122	122	29	41.8	29
	P04259	Keratin, type II cytoskeletal 6B	60.067	3509	120	120	29	41.8	29
	P04264	Keratin, type II cytoskeletal 1	66.039	3316	99	99	27	32.3	27
	P13647	Keratin, type II cytoskeletal 5	62.378	3184	119	119	30	42.5	30
	P02533	Keratin, type I cytoskeletal 14	51.561	2497	98	98	24	43	24
	Q5XKE5	Keratin, type II cytoskeletal 79	57.836	1861	69	69	26	44.7	26
	P13645	Keratin, type I cytoskeletal 10	58.827	1843	64	64	20	27.6	20
	P06702	Protein S100-A9	13.242	1793	59	59	8	75.4	8
	P08779	Keratin, type I cytoskeletal 16	51.268	1553	68	68	19	31.5	19
	P35527	Keratin, type I cytoskeletal 9	62.064	1516	37	37	12	20.7	12
	P31151	Protein S100-A7	11.471	1133	29	29	3	22.8	3
	P35908	Keratin, type II cytoskeletal 2 epidermal	65.433	958	38	38	10	15.5	10
	P15924	Desmoplakin	331.774	882	44	44	32	8.9	32
	Q6GTS8	Probable carboxypeptidase PM20D1	55.741	788	21	21	12	25.3	12
	P05109	Protein S100-A8	10.835	691	29	29	6	36.6	6
	P07339	Cathepsin D	44.552	620	26	26	8	19.4	8
	P20930	Filaggrin	435.17	497	16	16	6	1.5	6
	P07355	Annexin A2	38.604	495	21	21	12	30.7	12
	P12035	Keratin, type II cytoskeletal 3	64.417	493	25	25	8	9.6	8
	P05787	Keratin, type II cytoskeletal 8	53.704	473	29	29	6	8.9	6
	P60174	Triosephosphate isomerase	30.791	368	11	11	4	13.6	4
	Q86YZ3	Hornerin	282.39	365	5	5	3	1.5	3
	Q6UWP8	Suprabasin	60.541	339	7	7	5	13.2	5
	P29508	Serpin B3	44.565	332	17	17	8	16.4	8
	P0CG05	Ig lambda-2 chain C regions	11.294	315	6	6	1	9.4	1
	Q7Z794	Keratin, type II cytoskeletal 1b	61.901	310	19	19	4	5.7	4
	P14923	Junction plakoglobin	81.745	305	12	12	7	8.3	7
	P04406	Glyceraldehyde-3-phosphate dehydrogenase	36.053	300	11	11	3	9.9	3
	P60709	Actin, cytoplasmic 1	41.737	293	11	11	5	12.5	5
	P62979	Ubiquitin-40S ribosomal protein S27a	17.965	282	18	18	4	21.2	4
	A8K2U0	Alpha-2-macroglobulin-like protein 1	161.107	280	14	14	9	5	9
	Q9C075	Keratin, type I cytoskeletal 23	48.131	263	11	11	3	5.2	3
	P06576	ATP synthase subunit beta, mitochondrial	56.56	261	9	9	6	12.1	6
	P48594	Serpin B4	44.854	254	14	14	7	13.8	7
	P17900	Ganglioside GM2 activator	20.838	247	11	11	4	17.1	4
	P35579	Myosin-9	226.532	236	12	12	7	3.3	7
	P31947	14-3-3 protein sigma	27.774	230	8	8	4	15.7	4
	P07858	Cathepsin B	37.822	223	8	8	3	10	3
	Q01469	Fatty acid-binding protein, epidermal	15.164	219	6	6	2	7.4	2
	P22735	Protein-glutamine gamma-glutamyltransferase K	89.787	217	6	6	5	5.5	5
	Q16698	2,4-dienoyl-CoA reductase, mitochondrial	36.068	213	5	5	3	9.9	3
	Q96QA5	Gasdermin-A	49.365	213	7	7	5	9.2	5
	Q15323	Keratin, type I cuticular Ha1	47.237	211	13	13	4	7.9	4
	Q6KB66	Keratin, type II cytoskeletal 80	50.525	200	7	7	5	9.7	5
	Q8N1N4	Keratin, type II cytoskeletal 78	56.866	193	8	8	6	7.9	6
	P31944	Caspase-14	27.68	192	5	5	4	12	4
	Q15149	Plectin	531.791	190	7	7	6	1.1	6
	P12532	Creatine kinase U-type, mitochondrial	47.037	188	11	11	4	7	4
	O14773	Tripeptidyl-peptidase 1	61.248	183	4	4	3	6.2	3
	P02545	Prelamin-A/C	74.139	179	9	9	8	11.4	8
	P10809	60 kDa heat shock protein, mitochondrial	61.055	178	5	5	5	7.3	5
	P63104	14-3-3 protein zeta/delta	27.745	173	12	12	3	10.2	3
	Q13867	Bleomycin hydrolase	52.562	173	7	7	4	8.1	4
	P10619	Lysosomal protective protein	54.466	171	7	7	4	6.7	4
	P22695	Cytochrome b-c1 complex subunit 2, mitochondrial	48.443	168	6	6	4	8.4	4
	Q9UI42	Carboxypeptidase A4	47.351	157	8	8	4	8.3	4
	Q7Z406	Myosin-14	227.871	153	5	5	5	2.5	5
	P04792	Heat shock protein beta-1	22.783	149	6	6	4	19.5	4
	P15309	Prostatic acid phosphatase	44.566	148	7	7	4	8.5	4
	P20933	N(4)-(beta-N-acetylglucosaminyl)-L-asparaginase	37.208	147	5	5	2	4.3	2
	Q14533	Keratin, type II cuticular Hb1	54.928	146	9	9	4	6.5	4
	P25705	ATP synthase subunit alpha, mitochondrial	59.751	146	5	5	4	5.6	4
	P57730	Caspase recruitment domain-containing protein 18	10.138	143	4	4	2	22.2	2
	P40926	Malate dehydrogenase, mitochondrial	35.503	141	3	3	3	8.9	3
	Q9HCY8	Protein S100-A14	11.662	141	6	6	3	29.8	3
	P12235	ADP/ATP translocase 1	33.064	137	5	5	2	5.4	2
	P62805	Histone H4	11.367	135	5	5	3	27.2	3
	P04040	Catalase	59.756	133	4	4	3	5.7	3
	Q96FQ6	Protein S100-A16	11.801	131	3	3	2	22.3	2
	P01011	Alpha-1-antichymotrypsin	47.651	130	6	6	5	9.5	5
	P08729	Keratin, type II cytoskeletal 7	51.386	128	10	10	4	7.2	4
	P08758	Annexin A5	35.937	121	5	5	5	12.8	5
	P31949	Protein S100-A11	11.74	119	4	4	1	8.6	1
	P01040	Cystatin-A	11.006	118	4	4	3	24.5	3
	Q9NZT1	Calmodulin-like protein 5	15.893	114	5	5	2	11	2
	P00558	Phosphoglycerate kinase 1	44.615	114	4	4	3	7.7	3
	P06733	Alpha-enolase	47.169	114	4	4	3	6.2	3
	P07686	Beta-hexosaminidase subunit beta	63.111	113	6	6	4	5.8	4
	P05089	Arginase-1	34.735	113	3	3	3	9.6	3
	Q13510	Acid ceramidase	44.66	111	5	5	5	10.6	5
	Q06830	Peroxiredoxin-1	22.11	110	5	5	5	21.1	5
	P36957	Dihydrolipoyllysine-residue succinyltransferase component of 2-oxoglutarate dehydrogenase complex, mitochondrial	48.755	109	3	3	2	4.4	2
	P05090	Apolipoprotein D	21.276	108	3	3	2	9.5	2
	P47929	Galectin-7	15.075	107	7	7	4	27.9	4
	P25815	Protein S100-P	10.4	106	1	1	1	13.7	1
	P08574	Cytochrome c1, heme protein, mitochondrial	35.422	106	4	4	3	8.6	3
	P25311	Zinc-alpha-2-glycoprotein	34.259	106	3	3	3	8.1	3
	P00403	Cytochrome c oxidase subunit 2	25.565	104	4	4	3	10.6	3
	O75390	Citrate synthase, mitochondrial	51.712	103	2	2	2	4.1	2
Nose-A1-H	P04264	Keratin, type II cytoskeletal 1	66.039	5635	145	145	29	41.1	29
	P35527	Keratin, type I cytoskeletal 9	62.064	5054	105	105	24	42.9	24
	P02538	Keratin, type II cytoskeletal 6A	60.045	3090	104	104	28	43.1	28
	P02533	Keratin, type I cytoskeletal 14	51.561	2924	92	92	31	58.9	31
	P04259	Keratin, type II cytoskeletal 6B	60.067	2915	101	101	27	42.9	27
	Q04695	Keratin, type I cytoskeletal 17	48.106	2864	89	89	30	57.6	30
	P13645	Keratin, type I cytoskeletal 10	58.827	2835	72	72	26	44.9	26
	P13647	Keratin, type II cytoskeletal 5	62.378	2760	105	105	29	40.8	29
	P08779	Keratin, type I cytoskeletal 16	51.268	2058	72	72	26	53.1	26
	P35908	Keratin, type II cytoskeletal 2 epidermal	65.433	2051	58	58	19	32.1	19
	P06702	Protein S100-A9	13.242	1644	41	41	9	86.8	9
	P29508	Serpin B3	44.565	1611	43	43	16	41	16
	P31151	Protein S100-A7	11.471	1352	36	36	4	33.7	4
	P48594	Serpin B4	44.854	1271	35	35	12	25.4	12
	P07355	Annexin A2	38.604	749	24	24	15	44.2	15
	P07339	Cathepsin D	44.552	686	24	24	9	22.6	9
	P05787	Keratin, type II cytoskeletal 8	53.704	669	31	31	7	11.2	7
	P19012	Keratin, type I cytoskeletal 15	49.212	623	25	25	8	11.8	8
	Q5XKE5	Keratin, type II cytoskeletal 79	57.836	602	32	32	10	15.3	10
	P15924	Desmoplakin	331.774	598	34	34	27	8	27
	P13646	Keratin, type I cytoskeletal 13	49.588	570	17	17	8	14.6	8
	P08727	Keratin, type I cytoskeletal 19	44.106	538	26	26	10	17.5	10
	Q7Z794	Keratin, type II cytoskeletal 1b	61.901	531	19	19	5	8.3	5
	P05109	Protein S100-A8	10.835	460	21	21	6	36.6	6
	P01857	Ig gamma-1 chain C region	36.106	401	9	9	5	17.6	5
	Q6GTS8	Probable carboxypeptidase PM20D1	55.741	390	11	11	7	14.5	7
	P02768	Serum albumin	69.367	332	14	14	11	18.2	11
	P14923	Junction plakoglobin	81.745	315	11	11	9	11.4	9
	P17900	Ganglioside GM2 activator	20.838	301	9	9	5	27.5	5
	Q86YZ3	Hornerin	282.39	274	3	3	1	0.6	1
	P04406	Glyceraldehyde-3-phosphate dehydrogenase	36.053	270	10	10	4	14	4
	P31947	14-3-3 protein sigma	27.774	198	7	7	4	14.9	4
	P15309	Prostatic acid phosphatase	44.566	182	5	5	4	13.7	4
	P47929	Galectin-7	15.075	146	4	4	3	22.8	3
	P62979	Ubiquitin-40S ribosomal protein S27a	17.965	145	6	6	3	19.9	3
	P63104	14-3-3 protein zeta/delta	27.745	139	5	5	4	15.5	4
	P04908	Histone H2A type 1-B/E	14.135	136	3	3	2	21.5	2
	P62736	Actin, aortic smooth muscle	42.009	135	7	7	3	8.2	3
	P62805	Histone H4	11.367	132	4	4	3	29.1	3
	P81605	Dermcidin	11.284	130	3	3	2	20	2
	Q01469	Fatty acid-binding protein, epidermal	15.164	128	5	5	3	18.5	3
	P0CG05	Ig lambda-2 chain C regions	11.294	124	2	2	1	9.4	1
	P60709	Actin, cytoplasmic 1	41.737	122	6	6	3	8.8	3
	Q16563	Synaptophysin-like protein 1	28.565	116	2	2	1	4.2	1
	O75629	Protein CREG1	24.075	113	2	2	2	12.7	2
	Q8N1N4	Keratin, type II cytoskeletal 78	56.866	111	6	6	2	3.7	2
	Q96QA5	Gasdermin-A	49.365	110	3	3	3	6.7	3
	P01011	Alpha-1-antichymotrypsin	47.651	101	3	3	3	5.9	3
	Q96A08	Histone H2B type 1-A	14.167	101	5	5	2	12.6	2
Nose-A1-I	P02538	Keratin, type II cytoskeletal 6A	60.045	3057	104	104	27	40.4	27
	P04264	Keratin, type II cytoskeletal 1	66.039	2933	90	90	23	30.9	23
	P04259	Keratin, type II cytoskeletal 6B	60.067	2894	102	102	26	37.4	26
	Q04695	Keratin, type I cytoskeletal 17	48.106	2802	102	102	26	50.2	26
	P13647	Keratin, type II cytoskeletal 5	62.378	2408	93	93	28	38.3	28
	P02533	Keratin, type I cytoskeletal 14	51.561	2027	84	84	22	38.1	22
	P06702	Protein S100-A9	13.242	1986	65	65	8	75.4	8
	P31151	Protein S100-A7	11.471	1877	50	50	4	33.7	4
	Q5XKE5	Keratin, type II cytoskeletal 79	57.836	1772	66	66	26	43.9	26
	P35527	Keratin, type I cytoskeletal 9	62.064	1583	38	38	14	20.4	14
	P08779	Keratin, type I cytoskeletal 16	51.268	1532	66	66	20	35.3	20
	P13645	Keratin, type I cytoskeletal 10	58.827	1393	52	52	17	24.5	17
	Q86SG5	Protein S100-A7A	11.305	1256	35	35	3	32.7	3
	P35908	Keratin, type II cytoskeletal 2 epidermal	65.433	1179	41	41	14	23.2	14
	P48594	Serpin B4	44.854	862	29	29	12	29.5	12
	P08727	Keratin, type I cytoskeletal 19	44.106	814	35	35	10	19.5	10
	P19012	Keratin, type I cytoskeletal 15	49.212	765	32	32	11	18	11
	P29508	Serpin B3	44.565	765	33	33	12	28.5	12
	P05109	Protein S100-A8	10.835	717	33	33	6	36.6	6
	P01857	Ig gamma-1 chain C region	36.106	628	24	24	5	16.7	5
	P15924	Desmoplakin	331.774	618	38	38	29	8.1	29
	P60709	Actin, cytoplasmic 1	41.737	522	18	18	7	18.9	7
	P12035	Keratin, type II cytoskeletal 3	64.417	484	23	23	7	10	7
	Q01546	Keratin, type II cytoskeletal 2 oral	65.841	470	27	27	7	9.4	7
	P05787	Keratin, type II cytoskeletal 8	53.704	456	27	27	6	8.9	6
	P07339	Cathepsin D	44.552	448	23	23	8	19.4	8
	P02768	Serum albumin	69.367	383	16	16	10	13.8	10
	P07355	Annexin A2	38.604	375	16	16	9	23.9	9
	P01859	Ig gamma-2 chain C region	35.901	337	15	15	3	8	3
	P04792	Heat shock protein beta-1	22.783	336	10	10	5	22.4	5
	P62979	Ubiquitin-40S ribosomal protein S27a	17.965	333	20	20	4	21.2	4
	P0CG05	Ig lambda-2 chain C regions	11.294	330	7	7	1	9.4	1
	P01011	Alpha-1-antichymotrypsin	47.651	321	12	12	7	13.2	7
	P04406	Glyceraldehyde-3-phosphate dehydrogenase	36.053	299	12	12	3	9.9	3
	P31946	14-3-3 protein beta/alpha	28.082	295	14	14	5	19.9	5
	P01834	Ig kappa chain C region	11.609	291	7	7	3	49.1	3
	A8K2U0	Alpha-2-macroglobulin-like protein 1	161.107	283	11	11	8	5	8
	Q01469	Fatty acid-binding protein, epidermal	15.164	253	10	10	4	19.3	4
	P22735	Protein-glutamine gamma-glutamyltransferase K	89.787	251	6	6	5	6	5
	Q86YZ3	Hornerin	282.39	248	3	3	2	1	2
	P01876	Ig alpha-1 chain C region	37.655	246	8	8	5	11.9	5
	P62805	Histone H4	11.367	235	8	8	4	38.8	4
	P60174	Triosephosphate isomerase	30.791	229	7	7	3	9.4	3
	P32119	Peroxiredoxin-2	21.892	221	9	9	6	31.3	6
	Q9C075	Keratin, type I cytoskeletal 23	48.131	212	9	9	4	6.9	4
	B9A064	Immunoglobulin lambda-like polypeptide 5	23.063	211	9	9	1	3.7	1
	P63104	14-3-3 protein zeta/delta	27.745	208	11	11	4	14.3	4
	P14923	Junction plakoglobin	81.745	203	9	9	7	9	7
	Q6KB66	Keratin, type II cytoskeletal 80	50.525	202	10	10	8	15.5	8
	P49327	Fatty acid synthase	273.427	202	7	7	6	2.1	6
	P47929	Galectin-7	15.075	192	10	10	5	36	5
	P31947	14-3-3 protein sigma	27.774	188	8	8	4	14.1	4
	P17900	Ganglioside GM2 activator	20.838	178	8	8	4	17.1	4
	P35579	Myosin-9	226.532	170	7	7	5	2.4	5
	P68104	Elongation factor 1-alpha 1	50.141	166	8	8	5	9.3	5
	P01040	Cystatin-A	11.006	165	6	6	3	24.5	3
	P06748	Nucleophosmin	32.575	165	7	7	3	9.9	3
	P05164	Myeloperoxidase	83.869	163	8	8	6	7.1	6
	Q96A08	Histone H2B type 1-A	14.167	156	5	5	3	21.3	3
	Q8NEX9	Short-chain dehydrogenase/reductase family 9C member 7	35.263	149	4	4	3	8.3	3
	P01614	Ig kappa chain V-II region Cum	12.676	147	2	2	1	11.3	1
	Q06830	Peroxiredoxin-1	22.11	146	6	6	5	21.6	5
	Q9HCY8	Protein S100-A14	11.662	145	6	6	4	36.5	4
	P27482	Calmodulin-like protein 3	16.891	145	6	6	3	17.4	3
	P04075	Fructose-bisphosphate aldolase A	39.42	143	5	5	3	6.3	3
	P06576	ATP synthase subunit beta, mitochondrial	56.56	142	5	5	4	8.3	4
	Q96QV6	Histone H2A type 1-A	14.234	135	3	3	1	6.9	1
	P25705	ATP synthase subunit alpha, mitochondrial	59.751	133	4	4	4	5.6	4
	P25311	Zinc-alpha-2-glycoprotein	34.259	132	4	4	3	8.4	3
	P15309	Prostatic acid phosphatase	44.566	130	4	4	4	9.8	4
	P31944	Caspase-14	27.68	128	4	4	4	11.6	4
	Q15149	Plectin	531.791	126	5	5	4	0.7	4
	P06733	Alpha-enolase	47.169	126	6	6	4	5.8	4
	P11310	Medium-chain specific acyl-CoA dehydrogenase, mitochondrial	46.588	122	4	4	2	3.6	2
	P12532	Creatine kinase U-type, mitochondrial	47.037	121	8	8	3	5.5	3
	P37837	Transaldolase	37.54	117	4	4	3	6.8	3
	P30740	Leukocyte elastase inhibitor	42.742	116	4	4	3	7.7	3
	Q8N1N4	Keratin, type II cytoskeletal 78	56.866	115	6	6	3	3.3	3
	Q16695	Histone H3.1t	15.508	115	8	8	3	14.7	3
	P06703	Protein S100-A6	10.18	113	6	6	3	24.4	3
	P07858	Cathepsin B	37.822	113	3	3	3	10	3
	Q96QA5	Gasdermin-A	49.365	112	3	3	2	3.8	2
	P25815	Protein S100-P	10.4	110	1	1	1	13.7	1
	P02545	Prelamin-A/C	74.139	107	5	5	5	6.9	5
	P62258	14-3-3 protein epsilon	29.174	106	4	4	3	10.2	3
	P11021	78 kDa glucose-regulated protein	72.333	105	4	4	3	3.8	3
	Q6S8J3	POTE ankyrin domain family member E	121.363	102	2	2	2	2	2
Nose-A1-J	P02538	Keratin, type II cytoskeletal 6A	60.045	3084	108	108	31	42.9	31
	P04259	Keratin, type II cytoskeletal 6B	60.067	3061	106	106	30	42.7	30
	Q04695	Keratin, type I cytoskeletal 17	48.106	2904	107	107	30	50.9	30
	P13647	Keratin, type II cytoskeletal 5	62.378	2673	106	106	31	42.4	31
	P04264	Keratin, type II cytoskeletal 1	66.039	2454	74	74	25	30.1	25
	P02533	Keratin, type I cytoskeletal 14	51.561	2141	88	88	25	36.4	25
	P06702	Protein S100-A9	13.242	2029	61	61	8	75.4	8
	P31151	Protein S100-A7	11.471	1961	47	47	4	33.7	4
	P08779	Keratin, type I cytoskeletal 16	51.268	1707	68	68	23	39.3	23
	Q5XKE5	Keratin, type II cytoskeletal 79	57.836	1387	59	59	22	36.3	22
	P13645	Keratin, type I cytoskeletal 10	58.827	1336	49	49	17	23.3	17
	P35527	Keratin, type I cytoskeletal 9	62.064	1149	26	26	12	18.8	12
	P05109	Protein S100-A8	10.835	854	39	39	6	36.6	6
	P29508	Serpin B3	44.565	710	32	32	11	22.8	11
	P48594	Serpin B4	44.854	681	25	25	10	22.1	10
	P07339	Cathepsin D	44.552	534	25	25	7	15.3	7
	P07355	Annexin A2	38.604	464	18	18	10	25.4	10
	P15924	Desmoplakin	331.774	460	29	29	22	6.3	22
	P60709	Actin, cytoplasmic 1	41.737	418	17	17	6	15.5	6
	P05787	Keratin, type II cytoskeletal 8	53.704	401	23	23	7	10.6	7
	P04406	Glyceraldehyde-3-phosphate dehydrogenase	36.053	378	12	12	3	9.9	3
	A8K2U0	Alpha-2-macroglobulin-like protein 1	161.107	365	16	16	10	6.4	10
	P01011	Alpha-1-antichymotrypsin	47.651	365	14	14	7	13.2	7
	Q7Z794	Keratin, type II cytoskeletal 1b	61.901	364	16	16	4	6.2	4
	P07858	Cathepsin B	37.822	359	9	9	4	14.2	4
	O75629	Protein CREG1	24.075	337	26	26	1	3.2	1
	P22735	Protein-glutamine gamma-glutamyltransferase K	89.787	336	10	10	6	8.1	6
	P0CG05	Ig lambda-2 chain C regions	11.294	318	6	6	1	9.4	1
	P04792	Heat shock protein beta-1	22.783	316	10	10	4	14.6	4
	Q9C075	Keratin, type I cytoskeletal 23	48.131	312	9	9	4	7.1	4
	P01857	Ig gamma-1 chain C region	36.106	288	14	14	4	11.5	4
	P20930	Filaggrin	435.17	284	9	9	7	1.7	7
	P62979	Ubiquitin-40S ribosomal protein S27a	17.965	277	20	20	3	15.4	3
	P14923	Junction plakoglobin	81.745	273	8	8	6	8.2	6
	P35579	Myosin-9	226.532	255	12	12	8	3.6	8
	P47929	Galectin-7	15.075	242	7	7	4	30.1	4
	P05164	Myeloperoxidase	83.869	235	20	20	10	9.9	10
	Q96A08	Histone H2B type 1-A	14.167	233	7	7	3	21.3	3
	P60174	Triosephosphate isomerase	30.791	221	8	8	3	9.4	3
	Q01469	Fatty acid-binding protein, epidermal	15.164	217	8	8	3	14.1	3
	P25815	Protein S100-P	10.4	213	3	3	2	24.2	2
	P63104	14-3-3 protein zeta/delta	27.745	198	9	9	4	15.1	4
	Q7L5L3	Glycerophosphodiester phosphodiesterase domain-containing protein 3	36.596	191	9	9	3	6.9	3
	Q5D862	Filaggrin-2	248.073	188	5	5	3	1.4	3
	B9A064	Immunoglobulin lambda-like polypeptide 5	23.063	180	7	7	1	3.7	1
	Q9NSB2	Keratin, type II cuticular Hb4	64.842	178	13	13	5	5.3	5
	Q96QA5	Gasdermin-A	49.365	178	7	7	4	7.2	4
	P01040	Cystatin-A	11.006	177	6	6	3	27.6	3
	P31946	14-3-3 protein beta/alpha	28.082	175	8	8	3	10.2	3
	P62805	Histone H4	11.367	175	7	7	4	38.8	4
	P17900	Ganglioside GM2 activator	20.838	175	9	9	4	17.1	4
	P08729	Keratin, type II cytoskeletal 7	51.386	167	10	10	5	9	5
	P06703	Protein S100-A6	10.18	166	9	9	3	24.4	3
	Q9Y6R7	IgGFc-binding protein	572.017	158	5	5	3	0.5	3
	P02768	Serum albumin	69.367	157	10	10	5	6.4	5
	Q96FQ6	Protein S100-A16	11.801	154	3	3	2	22.3	2
	P09525	Annexin A4	35.883	151	3	3	3	9.1	3
	Q9HCY8	Protein S100-A14	11.662	151	6	6	4	36.5	4
	P04075	Fructose-bisphosphate aldolase A	39.42	149	5	5	3	6.3	3
	Q6UWP8	Suprabasin	60.541	149	4	4	4	10.2	4
	P07686	Beta-hexosaminidase subunit beta	63.111	146	9	9	6	8.6	6
	P31949	Protein S100-A11	11.74	145	5	5	2	15.2	2
	P10619	Lysosomal protective protein	54.466	143	3	3	2	4.2	2
	Q15149	Plectin	531.791	140	4	4	3	0.6	3
	Q15323	Keratin, type I cuticular Ha1	47.237	138	8	8	4	7.9	4
	P32119	Peroxiredoxin-2	21.892	135	4	4	3	13.6	3
	Q96QV6	Histone H2A type 1-A	14.234	135	3	3	1	6.9	1
	Q8N1N4	Keratin, type II cytoskeletal 78	56.866	128	5	5	3	3.3	3
	P43235	Cathepsin K	36.966	127	5	5	2	2.4	2
	P20933	N(4)-(beta-N-acetylglucosaminyl)-L-asparaginase	37.208	127	5	5	2	4.3	2
	Q14525	Keratin, type I cuticular Ha3-II	46.214	125	8	8	4	7.4	4
	P01859	Ig gamma-2 chain C region	35.901	125	7	7	3	8	3
	P31944	Caspase-14	27.68	122	4	4	3	7	3
	P20073	Annexin A7	52.739	121	4	4	3	7.4	3
	P30740	Leukocyte elastase inhibitor	42.742	114	3	3	2	5	2
	P12532	Creatine kinase U-type, mitochondrial	47.037	110	7	7	4	7	4
	Q16695	Histone H3.1t	15.508	109	7	7	4	19.1	4
	P04179	Superoxide dismutase [Mn], mitochondrial	24.722	103	4	4	3	9.9	3
	P05090	Apolipoprotein D	21.276	102	3	3	2	9.5	2
	P15309	Prostatic acid phosphatase	44.566	101	5	5	4	8.5	4
	Q86YZ3	Hornerin	282.39	101	1	1	1	0.6	1
Nose-A1-K	P02538	Keratin, type II cytoskeletal 6A	60.045	2754	87	87	27	42.9	27
	P04259	Keratin, type II cytoskeletal 6B	60.067	2561	85	85	26	39.9	26
	Q04695	Keratin, type I cytoskeletal 17	48.106	2228	78	78	25	49.1	25
	P04264	Keratin, type II cytoskeletal 1	66.039	1934	56	56	22	30.1	22
	P13647	Keratin, type II cytoskeletal 5	62.378	1900	70	70	25	37.6	25
	P31151	Protein S100-A7	11.471	1777	47	47	4	33.7	4
	P02533	Keratin, type I cytoskeletal 14	51.561	1510	64	64	20	34.3	20
	P08779	Keratin, type I cytoskeletal 16	51.268	1324	51	51	18	33.2	18
	P06702	Protein S100-A9	13.242	1261	42	42	7	57	7
	P13645	Keratin, type I cytoskeletal 10	58.827	1084	37	37	15	22.3	15
	P05109	Protein S100-A8	10.835	828	38	38	6	36.6	6
	Q5XKE5	Keratin, type II cytoskeletal 79	57.836	818	33	33	14	22.1	14
	P35908	Keratin, type II cytoskeletal 2 epidermal	65.433	769	28	28	11	16	11
	P29508	Serpin B3	44.565	674	29	29	11	21.8	11
	P48594	Serpin B4	44.854	659	25	25	10	20.8	10
	P07339	Cathepsin D	44.552	626	24	24	8	18.4	8
	P35527	Keratin, type I cytoskeletal 9	62.064	565	25	25	10	13.8	10
	P13646	Keratin, type I cytoskeletal 13	49.588	472	16	16	6	9.4	6
	P15924	Desmoplakin	331.774	415	28	28	21	5.6	21
	P07355	Annexin A2	38.604	381	17	17	11	26.8	11
	P05787	Keratin, type II cytoskeletal 8	53.704	367	20	20	6	8.9	6
	P04406	Glyceraldehyde-3-phosphate dehydrogenase	36.053	306	12	12	3	9.9	3
	P01857	Ig gamma-1 chain C region	36.106	227	10	10	3	8.2	3
	P02768	Serum albumin	69.367	226	12	12	7	9.9	7
	P47929	Galectin-7	15.075	224	6	6	5	39.7	5
	P04792	Heat shock protein beta-1	22.783	224	5	5	5	22	5
	P78386	Keratin, type II cuticular Hb5	55.802	212	13	13	6	9.9	6
	Q14533	Keratin, type II cuticular Hb1	54.928	208	12	12	5	8.5	5
	P17900	Ganglioside GM2 activator	20.838	201	10	10	4	17.1	4
	P62805	Histone H4	11.367	193	5	5	4	40.8	4
	P02545	Prelamin-A/C	74.139	172	6	6	6	7.8	6
	Q01469	Fatty acid-binding protein, epidermal	15.164	168	6	6	3	18.5	3
	P01011	Alpha-1-antichymotrypsin	47.651	160	7	7	6	10.9	6
	Q96QA5	Gasdermin-A	49.365	160	6	6	4	7.2	4
	P60709	Actin, cytoplasmic 1	41.737	146	8	8	4	9.6	4
	P62979	Ubiquitin-40S ribosomal protein S27a	17.965	145	8	8	3	15.4	3
	A8K2U0	Alpha-2-macroglobulin-like protein 1	161.107	140	6	6	5	3.1	5
	P68104	Elongation factor 1-alpha 1	50.141	121	7	7	5	9.1	5
	P31947	14-3-3 protein sigma	27.774	119	6	6	3	10.1	3
	P12532	Creatine kinase U-type, mitochondrial	47.037	119	5	5	3	5.5	3
	P05089	Arginase-1	34.735	118	3	3	3	9.3	3
	P14923	Junction plakoglobin	81.745	116	5	5	5	5.5	5
	Q96QV6	Histone H2A type 1-A	14.234	109	2	2	1	6.9	1
	P01859	Ig gamma-2 chain C region	35.901	103	6	6	2	4.6	2
	P09668	Pro-cathepsin H	37.394	103	3	3	2	6.3	2
	Q9NZT1	Calmodulin-like protein 5	15.893	102	4	4	2	11	2

## Sheet: B
Table S2B: Human proteins identified in follicular casts extracted from acne-affected skin sites of acne vulgaris patients (acne-A1)
Subsample Name	Accession Nr	Protein Name	Mass kDa	Score	Matches	Significant Matches	Significant Sequences	Coverage %	Unique Peptides
Acne-A1-A	P04264	Keratin, type II cytoskeletal 1	66.039	5362	139	139	31	47.4	31
	P02538	Keratin, type II cytoskeletal 6A	60.045	5147	165	165	37	52.1	37
	P02533	Keratin, type I cytoskeletal 14	51.561	5063	161	161	37	68.2	37
	P04259	Keratin, type II cytoskeletal 6B	60.067	5060	165	165	38	52.3	38
	Q04695	Keratin, type I cytoskeletal 17	48.106	4965	165	165	38	64.6	38
	P08779	Keratin, type I cytoskeletal 16	51.268	4629	137	137	37	71.9	37
	P13647	Keratin, type II cytoskeletal 5	62.378	4339	152	152	34	49	34
	P06702	Protein S100-A9	13.242	3675	103	103	9	86.8	9
	P48594	Serpin B4	44.854	3605	89	89	19	42.1	19
	P29508	Serpin B3	44.565	3336	91	91	21	48.5	21
	P13645	Keratin, type I cytoskeletal 10	58.827	3305	91	91	28	38.9	28
	P35527	Keratin, type I cytoskeletal 9	62.064	3211	70	70	23	50.6	23
	P05164	Myeloperoxidase	83.869	2698	85	85	22	30.5	22
	P31151	Protein S100-A7	11.471	2604	72	72	4	33.7	4
	P35908	Keratin, type II cytoskeletal 2 epidermal	65.433	2385	66	66	22	41.3	22
	Q86SG5	Protein S100-A7A	11.305	1908	55	55	3	32.7	3
	P19012	Keratin, type I cytoskeletal 15	49.212	1552	58	58	16	28.3	16
	P60709	Actin, cytoplasmic 1	41.737	1520	42	42	12	44.5	12
	P07355	Annexin A2	38.604	1273	37	37	16	47.2	16
	Q5XKE5	Keratin, type II cytoskeletal 79	57.836	1041	46	46	15	23.7	15
	P31947	14-3-3 protein sigma	27.774	1034	32	32	10	33.1	10
	P13646	Keratin, type I cytoskeletal 13	49.588	1009	39	39	13	20.3	13
	P05109	Protein S100-A8	10.835	970	42	42	6	36.6	6
	P62736	Actin, aortic smooth muscle	42.009	955	33	33	8	24.1	8
	P04406	Glyceraldehyde-3-phosphate dehydrogenase	36.053	923	22	22	6	25.7	6
	P15924	Desmoplakin	331.774	853	46	46	35	10.7	35
	P12035	Keratin, type II cytoskeletal 3	64.417	824	34	34	9	11.1	9
	P01011	Alpha-1-antichymotrypsin	47.651	822	22	22	10	25.3	10
	P07339	Cathepsin D	44.552	769	33	33	10	26.9	10
	P30740	Leukocyte elastase inhibitor	42.742	769	24	24	11	26.9	11
	P02768	Serum albumin	69.367	714	28	28	16	25.1	16
	P02788	Lactotransferrin	78.182	695	20	20	10	15.2	10
	P63104	14-3-3 protein zeta/delta	27.745	682	24	24	8	35.1	8
	P04083	Annexin A1	38.714	618	14	14	9	30.1	9
	Q86YZ3	Hornerin	282.39	593	7	7	5	3.7	5
	P62807	Histone H2B type 1-C/E/F/G/I	13.906	592	16	16	5	40.5	5
	P01834	Ig kappa chain C region	11.609	589	11	11	3	49.1	3
	P27348	14-3-3 protein theta	27.764	558	20	20	5	20	5
	P05787	Keratin, type II cytoskeletal 8	53.704	556	35	35	8	12.8	8
	P31946	14-3-3 protein beta/alpha	28.082	547	21	21	6	24.4	6
	Q5D862	Filaggrin-2	248.073	528	8	8	7	5.1	7
	P06733	Alpha-enolase	47.169	525	15	15	9	21.7	9
	P62805	Histone H4	11.367	518	15	15	4	38.8	4
	Q71U36	Tubulin alpha-1A chain	50.136	497	14	14	9	21.7	9
	P04792	Heat shock protein beta-1	22.783	486	12	12	7	31.2	7
	P20930	Filaggrin	435.17	469	17	17	12	3.7	12
	P31944	Caspase-14	27.68	464	12	12	6	21.1	6
	P68371	Tubulin beta-4B chain	49.831	448	15	15	7	18.2	7
	P01857	Ig gamma-1 chain C region	36.106	441	17	17	5	15.8	5
	Q6S8J3	POTE ankyrin domain family member E	121.363	435	7	7	4	4.5	4
	P01040	Cystatin-A	11.006	419	10	10	5	67.3	5
	P0CG05	Ig lambda-2 chain C regions	11.294	417	8	8	1	9.4	1
	P04908	Histone H2A type 1-B/E	14.135	408	7	7	3	26.9	3
	P14923	Junction plakoglobin	81.745	404	14	14	10	14.5	10
	P61981	14-3-3 protein gamma	28.303	398	14	14	4	14.6	4
	P12814	Alpha-actinin-1	103.058	398	9	9	6	7.4	6
	Q01469	Fatty acid-binding protein, epidermal	15.164	383	16	16	4	19.3	4
	O43707	Alpha-actinin-4	104.854	369	7	7	4	4.6	4
	P35579	Myosin-9	226.532	364	16	16	10	4.9	10
	P21333	Filamin-A	280.739	359	9	9	9	4.1	9
	P01009	Alpha-1-antitrypsin	46.737	358	14	14	9	19.4	9
	P68366	Tubulin alpha-4A chain	49.924	353	13	13	7	16.3	7
	P07858	Cathepsin B	37.822	348	7	7	4	14.2	4
	P62979	Ubiquitin-40S ribosomal protein S27a	17.965	326	22	22	4	21.2	4
	Q13509	Tubulin beta-3 chain	50.433	325	10	10	4	10.4	4
	P12429	Annexin A3	36.375	323	13	13	7	19.2	7
	P04075	Fructose-bisphosphate aldolase A	39.42	320	9	9	7	14.3	7
	P62258	14-3-3 protein epsilon	29.174	302	10	10	3	10.2	3
	P60174	Triosephosphate isomerase	30.791	301	9	9	4	13.6	4
	P01859	Ig gamma-2 chain C region	35.901	279	12	12	3	8	3
	P07686	Beta-hexosaminidase subunit beta	63.111	272	8	8	6	11.2	6
	P04040	Catalase	59.756	271	6	6	5	11.4	5
	O75629	Protein CREG1	24.075	269	12	12	3	15.5	3
	P20160	Azurocidin	26.886	267	9	9	2	8	2
	Q6KB66	Keratin, type II cytoskeletal 80	50.525	266	9	9	8	16.6	8
	P02545	Prelamin-A/C	74.139	260	10	10	10	14.3	10
	Q15149	Plectin	531.791	259	10	10	7	1.5	7
	P62158	Calmodulin	16.838	259	7	7	3	16.1	3
	Q9NZT1	Calmodulin-like protein 5	15.893	258	6	6	3	18.5	3
	P25311	Zinc-alpha-2-glycoprotein	34.259	255	10	10	7	23.2	7
	P00338	L-lactate dehydrogenase A chain	36.689	247	13	13	10	28.3	10
	P08238	Heat shock protein HSP 90-beta	83.264	246	8	8	5	6.8	5
	P31949	Protein S100-A11	11.74	243	5	5	4	39	4
	P68104	Elongation factor 1-alpha 1	50.141	239	9	9	6	11.7	6
	Q96QA5	Gasdermin-A	49.365	233	6	6	4	8.5	4
	P06748	Nucleophosmin	32.575	232	8	8	6	24.5	6
	P01876	Ig alpha-1 chain C region	37.655	224	7	7	4	9.9	4
	Q9C075	Keratin, type I cytoskeletal 23	48.131	219	7	7	3	5.2	3
	P07737	Profilin-1	15.054	218	7	7	4	31.4	4
	A8K2U0	Alpha-2-macroglobulin-like protein 1	161.107	214	11	11	7	4.9	7
	P17900	Ganglioside GM2 activator	20.838	213	9	9	4	17.1	4
	P06576	ATP synthase subunit beta, mitochondrial	56.56	210	4	4	4	8.3	4
	P22735	Protein-glutamine gamma-glutamyltransferase K	89.787	208	7	7	3	3.3	3
	P25815	Protein S100-P	10.4	206	4	4	2	24.2	2
	P61626	Lysozyme C	16.537	205	8	8	3	16.9	3
	P06396	Gelsolin	85.698	201	8	8	6	5.9	6
	P15309	Prostatic acid phosphatase	44.566	197	5	5	5	14.8	5
	P24158	Myeloblastin	27.807	197	10	10	2	7.8	2
	P10809	60 kDa heat shock protein, mitochondrial	61.055	197	6	6	5	8.2	5
	P47929	Galectin-7	15.075	186	8	8	5	36.8	5
	P80188	Neutrophil gelatinase-associated lipocalin	22.588	185	9	9	3	13.1	3
	Q6UWP8	Suprabasin	60.541	185	4	4	3	7.8	3
	O75369	Filamin-B	278.164	183	7	7	5	1.8	5
	Q06830	Peroxiredoxin-1	22.11	181	8	8	6	27.6	6
	P27482	Calmodulin-like protein 3	16.891	174	7	7	4	25.5	4
	Q8NEX9	Short-chain dehydrogenase/reductase family 9C member 7	35.263	174	5	5	4	12.1	4
	O14773	Tripeptidyl-peptidase 1	61.248	172	5	5	4	8.7	4
	Q9NSB2	Keratin, type II cuticular Hb4	64.842	156	15	15	4	5.2	4
	Q8N1N4	Keratin, type II cytoskeletal 78	56.866	154	8	8	5	8.5	5
	P55072	Transitional endoplasmic reticulum ATPase	89.322	153	4	4	4	5.5	4
	P08670	Vimentin	53.652	150	9	9	4	7.3	4
	Q9HCY8	Protein S100-A14	11.662	149	7	7	4	36.5	4
	P25789	Proteasome subunit alpha type-4	29.484	147	5	5	3	10	3
	P01614	Ig kappa chain V-II region Cum	12.676	146	2	2	1	11.3	1
	P11142	Heat shock cognate 71 kDa protein	70.898	145	5	5	4	5.3	4
	Q86Y46	Keratin, type II cytoskeletal 73	58.923	143	10	10	5	8	5
	B9A064	Immunoglobulin lambda-like polypeptide 5	23.063	142	7	7	1	3.7	1
	Q16695	Histone H3.1t	15.508	141	12	12	4	19.1	4
	P00558	Phosphoglycerate kinase 1	44.615	140	8	8	5	11.3	5
	P04179	Superoxide dismutase [Mn], mitochondrial	24.722	139	5	5	4	16.7	4
	P06703	Protein S100-A6	10.18	138	9	9	3	24.4	3
	P10619	Lysosomal protective protein	54.466	136	2	2	2	4.2	2
	P08311	Cathepsin G	28.837	135	9	9	5	19.6	5
	P81605	Dermcidin	11.284	132	3	3	2	22.7	2
	P60866	40S ribosomal protein S20	13.373	132	3	3	2	19.3	2
	P09211	Glutathione S-transferase P	23.356	132	3	3	3	16.2	3
	P67936	Tropomyosin alpha-4 chain	28.522	130	4	4	3	12.1	3
	Q7L5L3	Glycerophosphodiester phosphodiesterase domain-containing protein 3	36.596	130	4	4	3	9.1	3
	P40121	Macrophage-capping protein	38.499	129	3	3	3	9.2	3
	P07237	Protein disulfide-isomerase	57.116	128	4	4	2	3.1	2
	P12724	Eosinophil cationic protein	18.385	127	4	4	2	11.9	2
	Q9HD89	Resistin	11.419	125	2	2	1	10.2	1
	P60900	Proteasome subunit alpha type-6	27.399	124	3	3	1	4.9	1
	P11021	78 kDa glucose-regulated protein	72.333	121	4	4	3	5.4	3
	Q6ZVX7	F-box only protein 50	30.847	120	2	2	1	4	1
	P02763	Alpha-1-acid glycoprotein 1	23.512	120	4	4	3	15.9	3
	P05089	Arginase-1	34.735	118	4	4	4	13	4
	P20933	N(4)-(beta-N-acetylglucosaminyl)-L-asparaginase	37.208	117	4	4	2	4.3	2
	P29034	Protein S100-A2	11.117	114	7	7	3	17.3	3
	P14618	Pyruvate kinase PKM	57.937	113	5	5	4	7.3	4
	Q8WVV4	Protein POF1B	68.065	110	4	4	4	6.3	4
	P19971	Thymidine phosphorylase	49.955	110	2	2	2	5.2	2
	Q13510	Acid ceramidase	44.66	109	5	5	3	6.8	3
	P10599	Thioredoxin	11.737	107	3	3	2	21	2
	P08758	Annexin A5	35.937	105	5	5	5	13.4	5
	P28676	Grancalcin	24.01	104	2	2	1	5.1	1
	O75223	Gamma-glutamylcyclotransferase	21.008	103	4	4	3	15.4	3
	P40926	Malate dehydrogenase, mitochondrial	35.503	103	3	3	3	7.7	3
	Q9UKR3	Kallikrein-13	30.57	101	3	3	2	5.1	2
	Q6P4A8	Phospholipase B-like 1	63.255	101	2	2	2	3.3	2
Acne-A1-B	P35527	Keratin, type I cytoskeletal 9	62.064	12561	197	197	30	66.3	30
	P04264	Keratin, type II cytoskeletal 1	66.039	8661	194	194	33	50	33
	P13645	Keratin, type I cytoskeletal 10	58.827	5611	132	132	31	47.1	31
	P35908	Keratin, type II cytoskeletal 2 epidermal	65.433	5561	119	119	32	59	32
	P04259	Keratin, type II cytoskeletal 6B	60.067	3512	117	117	29	46.5	29
	P02533	Keratin, type I cytoskeletal 14	51.561	3507	105	105	29	55.1	29
	P02538	Keratin, type II cytoskeletal 6A	60.045	3471	115	115	29	46.5	29
	Q04695	Keratin, type I cytoskeletal 17	48.106	3238	104	104	31	62	31
	P13647	Keratin, type II cytoskeletal 5	62.378	3111	113	113	31	46.1	31
	P08779	Keratin, type I cytoskeletal 16	51.268	2890	86	86	27	53.5	27
	P06702	Protein S100-A9	13.242	2202	53	53	8	86	8
	P48594	Serpin B4	44.854	1722	50	50	16	38.2	16
	P29508	Serpin B3	44.565	1625	46	46	16	37.7	16
	P31151	Protein S100-A7	11.471	1407	41	41	3	22.8	3
	P02768	Serum albumin	69.367	1401	42	42	18	27.1	18
	P15924	Desmoplakin	331.774	1339	64	64	44	14.8	44
	Q86YZ3	Hornerin	282.39	1283	16	16	8	6.1	8
	Q5XKE5	Keratin, type II cytoskeletal 79	57.836	882	42	42	16	26.5	16
	P07339	Cathepsin D	44.552	805	29	29	10	26.9	10
	P07355	Annexin A2	38.604	763	22	22	14	45.4	14
	P19012	Keratin, type I cytoskeletal 15	49.212	747	29	29	8	11.8	8
	P12035	Keratin, type II cytoskeletal 3	64.417	715	33	33	9	13.9	9
	P60709	Actin, cytoplasmic 1	41.737	630	21	21	9	30.9	9
	P05787	Keratin, type II cytoskeletal 8	53.704	539	30	30	8	12.8	8
	P14923	Junction plakoglobin	81.745	524	20	20	14	18.9	14
	P01834	Ig kappa chain C region	11.609	468	9	9	2	35.8	2
	Q7Z794	Keratin, type II cytoskeletal 1b	61.901	467	18	18	7	11.9	7
	P05109	Protein S100-A8	10.835	444	20	20	6	36.6	6
	Q02413	Desmoglein-1	113.748	443	13	13	9	11	9
	P62736	Actin, aortic smooth muscle	42.009	415	17	17	7	21.2	7
	P04406	Glyceraldehyde-3-phosphate dehydrogenase	36.053	413	13	13	5	20.3	5
	Q5D862	Filaggrin-2	248.073	388	5	5	3	2	3
	P01857	Ig gamma-1 chain C region	36.106	387	13	13	6	20.9	6
	P81605	Dermcidin	11.284	363	10	10	4	29.1	4
	P01040	Cystatin-A	11.006	359	10	10	6	76.5	6
	Q14CN4	Keratin, type II cytoskeletal 72	55.877	353	21	21	5	6.8	5
	P31944	Caspase-14	27.68	314	9	9	5	22.3	5
	P05164	Myeloperoxidase	83.869	298	10	10	7	8.6	7
	Q8N1N4	Keratin, type II cytoskeletal 78	56.866	270	13	13	8	12.3	8
	P19013	Keratin, type II cytoskeletal 4	57.285	256	11	11	4	6.7	4
	Q01469	Fatty acid-binding protein, epidermal	15.164	244	9	9	3	18.5	3
	P0CG05	Ig lambda-2 chain C regions	11.294	241	5	5	2	23.6	2
	P62805	Histone H4	11.367	233	9	9	4	38.8	4
	P07858	Cathepsin B	37.822	233	7	7	4	14.2	4
	P17900	Ganglioside GM2 activator	20.838	228	10	10	4	17.1	4
	P08729	Keratin, type II cytoskeletal 7	51.386	226	14	14	5	9.2	5
	P02788	Lactotransferrin	78.182	226	8	8	7	10	7
	Q9C075	Keratin, type I cytoskeletal 23	48.131	221	6	6	2	3.8	2
	P62979	Ubiquitin-40S ribosomal protein S27a	17.965	212	9	9	3	19.9	3
	P02671	Fibrinogen alpha chain	94.973	196	6	6	5	5.9	5
	P62807	Histone H2B type 1-C/E/F/G/I	13.906	194	8	8	4	28.6	4
	P01011	Alpha-1-antichymotrypsin	47.651	172	6	6	4	9.9	4
	P31947	14-3-3 protein sigma	27.774	167	7	7	4	15.3	4
	P01876	Ig alpha-1 chain C region	37.655	162	5	5	3	7.9	3
	P10599	Thioredoxin	11.737	161	4	4	2	21	2
	Q9NSB2	Keratin, type II cuticular Hb4	64.842	158	13	13	4	5.2	4
	P24158	Myeloblastin	27.807	149	7	7	2	7.8	2
	Q9NZT1	Calmodulin-like protein 5	15.893	147	3	3	2	13	2
	Q08554	Desmocollin-1	99.987	143	3	3	2	2.2	2
	Q6KB66	Keratin, type II cytoskeletal 80	50.525	137	5	5	4	7.7	4
	P47929	Galectin-7	15.075	136	2	2	2	16.9	2
	P80188	Neutrophil gelatinase-associated lipocalin	22.588	130	7	7	4	20.7	4
	P25815	Protein S100-P	10.4	129	2	2	2	24.2	2
	P02675	Fibrinogen beta chain	55.928	125	7	7	5	8.8	5
	P09493	Tropomyosin alpha-1 chain	32.709	124	2	2	1	3.5	1
	P05090	Apolipoprotein D	21.276	124	4	4	2	10.6	2
	P20930	Filaggrin	435.17	120	3	3	2	0.8	2
	P25311	Zinc-alpha-2-glycoprotein	34.259	119	2	2	2	7.4	2
	Q08188	Protein-glutamine gamma-glutamyltransferase E	76.632	117	3	3	3	4	3
	P01009	Alpha-1-antitrypsin	46.737	113	2	2	2	6	2
	P20933	N(4)-(beta-N-acetylglucosaminyl)-L-asparaginase	37.208	109	4	4	3	7.8	3
	Q8TF72	Protein Shroom3	216.857	107	6	6	1	0.5	1
	P04792	Heat shock protein beta-1	22.783	106	2	2	2	12.2	2
	P06703	Protein S100-A6	10.18	106	5	5	3	24.4	3
	P61626	Lysozyme C	16.537	103	4	4	3	18.2	3
	P09668	Pro-cathepsin H	37.394	102	2	2	2	7.8	2
Acne-A1-C	P02538	Keratin, type II cytoskeletal 6A	60.045	4311	144	144	35	45.6	35
	P04259	Keratin, type II cytoskeletal 6B	60.067	4221	141	141	35	45.6	35
	Q04695	Keratin, type I cytoskeletal 17	48.106	4087	138	138	35	61.8	35
	P13647	Keratin, type II cytoskeletal 5	62.378	3400	130	130	33	42.9	33
	P04264	Keratin, type II cytoskeletal 1	66.039	3367	103	103	29	37.9	29
	P08779	Keratin, type I cytoskeletal 16	51.268	3328	109	109	30	56	30
	P02533	Keratin, type I cytoskeletal 14	51.561	3143	118	118	33	55.9	33
	P31151	Protein S100-A7	11.471	3054	82	82	4	33.7	4
	P06702	Protein S100-A9	13.242	2909	88	88	8	75.4	8
	Q86SG5	Protein S100-A7A	11.305	2294	66	66	3	32.7	3
	Q5XKE5	Keratin, type II cytoskeletal 79	57.836	1905	71	71	26	43.9	26
	P48594	Serpin B4	44.854	1859	56	56	18	41	18
	P13645	Keratin, type I cytoskeletal 10	58.827	1704	64	64	21	26.7	21
	P35527	Keratin, type I cytoskeletal 9	62.064	1695	40	40	16	21.8	16
	P35908	Keratin, type II cytoskeletal 2 epidermal	65.433	1647	54	54	21	33.5	21
	P29508	Serpin B3	44.565	1516	54	54	18	44.4	18
	P15924	Desmoplakin	331.774	1109	57	57	45	13.6	45
	P12035	Keratin, type II cytoskeletal 3	64.417	949	35	35	10	11.6	10
	P05109	Protein S100-A8	10.835	780	35	35	6	36.6	6
	P13646	Keratin, type I cytoskeletal 13	49.588	726	27	27	9	14.8	9
	P07355	Annexin A2	38.604	668	26	26	14	37.2	14
	P60709	Actin, cytoplasmic 1	41.737	659	23	23	8	25.3	8
	P05787	Keratin, type II cytoskeletal 8	53.704	615	35	35	9	12.8	9
	P14923	Junction plakoglobin	81.745	615	21	21	13	16.1	13
	P04792	Heat shock protein beta-1	22.783	592	16	16	7	35.6	7
	P01011	Alpha-1-antichymotrypsin	47.651	569	17	17	9	22	9
	P02768	Serum albumin	69.367	568	24	24	12	19.5	12
	P04406	Glyceraldehyde-3-phosphate dehydrogenase	36.053	532	17	17	4	16.1	4
	P35579	Myosin-9	226.532	495	20	20	10	4.7	10
	Q7Z794	Keratin, type II cytoskeletal 1b	61.901	403	23	23	6	7.3	6
	Q86YZ3	Hornerin	282.39	397	6	6	4	2.6	4
	Q14533	Keratin, type II cuticular Hb1	54.928	379	16	16	9	17.2	9
	Q6UWP8	Suprabasin	60.541	346	10	10	7	17.5	7
	P31944	Caspase-14	27.68	337	10	10	6	26.4	6
	Q01469	Fatty acid-binding protein, epidermal	15.164	333	13	13	4	19.3	4
	P62979	Ubiquitin-40S ribosomal protein S27a	17.965	325	21	21	5	23.7	5
	P19013	Keratin, type II cytoskeletal 4	57.285	313	15	15	5	8.6	5
	P47929	Galectin-7	15.075	311	13	13	5	36.8	5
	P78386	Keratin, type II cuticular Hb5	55.802	304	13	13	7	13.8	7
	Q15323	Keratin, type I cuticular Ha1	47.237	295	18	18	6	13.2	6
	P07339	Cathepsin D	44.552	277	14	14	6	12.9	6
	P60174	Triosephosphate isomerase	30.791	267	8	8	3	12.2	3
	A8K2U0	Alpha-2-macroglobulin-like protein 1	161.107	265	12	12	9	6.1	9
	P31946	14-3-3 protein beta/alpha	28.082	256	13	13	5	20.3	5
	P62805	Histone H4	11.367	245	8	8	4	38.8	4
	P01040	Cystatin-A	11.006	236	7	7	5	55.1	5
	Q96A08	Histone H2B type 1-A	14.167	232	7	7	3	21.3	3
	Q96QA5	Gasdermin-A	49.365	223	7	7	5	10.1	5
	P0CG05	Ig lambda-2 chain C regions	11.294	220	4	4	1	9.4	1
	P31947	14-3-3 protein sigma	27.774	213	9	9	5	20.6	5
	Q15149	Plectin	531.791	211	8	8	5	1.2	5
	Q06830	Peroxiredoxin-1	22.11	209	8	8	7	33.2	7
	P63104	14-3-3 protein zeta/delta	27.745	208	11	11	4	15.1	4
	Q6KB66	Keratin, type II cytoskeletal 80	50.525	207	10	10	7	13.9	7
	Q9C075	Keratin, type I cytoskeletal 23	48.131	206	9	9	4	7.1	4
	P01857	Ig gamma-1 chain C region	36.106	198	8	8	3	8.2	3
	P22735	Protein-glutamine gamma-glutamyltransferase K	89.787	197	8	8	4	4.7	4
	P25815	Protein S100-P	10.4	197	3	3	2	24.2	2
	P17900	Ganglioside GM2 activator	20.838	194	8	8	4	17.1	4
	Q9NSB2	Keratin, type II cuticular Hb4	64.842	192	16	16	6	7.2	6
	P25311	Zinc-alpha-2-glycoprotein	34.259	189	6	6	5	16.1	5
	P58107	Epiplakin	555.621	187	5	5	4	1	4
	Q13867	Bleomycin hydrolase	52.562	186	5	5	3	6.6	3
	P12814	Alpha-actinin-1	103.058	182	6	6	4	5.2	4
	P68104	Elongation factor 1-alpha 1	50.141	175	11	11	5	9.3	5
	Q9NZT1	Calmodulin-like protein 5	15.893	173	5	5	3	18.5	3
	Q71U36	Tubulin alpha-1A chain	50.136	173	7	7	4	6.9	4
	P32119	Peroxiredoxin-2	21.892	172	6	6	5	27.3	5
	P61981	14-3-3 protein gamma	28.303	167	7	7	3	10.5	3
	P02545	Prelamin-A/C	74.139	165	4	4	4	5.7	4
	Q9HCY8	Protein S100-A14	11.662	159	7	7	4	36.5	4
	P68371	Tubulin beta-4B chain	49.831	156	4	4	4	8.3	4
	Q8N1N4	Keratin, type II cytoskeletal 78	56.866	153	6	6	6	8.5	6
	P67936	Tropomyosin alpha-4 chain	28.522	141	6	6	4	14.9	4
	P05089	Arginase-1	34.735	137	5	5	4	12.1	4
	P04083	Annexin A1	38.714	134	4	4	3	7.8	3
	P80188	Neutrophil gelatinase-associated lipocalin	22.588	133	4	4	2	10.1	2
	Q96FQ6	Protein S100-A16	11.801	130	3	3	3	34	3
	Q8WVV4	Protein POF1B	68.065	130	4	4	4	7.3	4
	Q8NEX9	Short-chain dehydrogenase/reductase family 9C member 7	35.263	129	5	5	4	10.5	4
	P21333	Filamin-A	280.739	127	5	5	5	2.2	5
	P04075	Fructose-bisphosphate aldolase A	39.42	125	4	4	4	10.2	4
	P10599	Thioredoxin	11.737	122	2	2	2	22.9	2
	P30740	Leukocyte elastase inhibitor	42.742	122	3	3	2	5	2
	O76011	Keratin, type I cuticular Ha4	49.424	116	7	7	4	7.1	4
	P06703	Protein S100-A6	10.18	116	6	6	3	24.4	3
	P68366	Tubulin alpha-4A chain	49.924	114	6	6	4	6.9	4
	P57730	Caspase recruitment domain-containing protein 18	10.138	113	3	3	2	22.2	2
	Q13835	Plakophilin-1	82.861	111	4	4	4	4.3	4
	P20930	Filaggrin	435.17	111	4	4	4	0.8	4
	P06576	ATP synthase subunit beta, mitochondrial	56.56	111	2	2	2	3.8	2
	P09493	Tropomyosin alpha-1 chain	32.709	110	3	3	2	5.6	2
	P60900	Proteasome subunit alpha type-6	27.399	110	3	3	2	7.7	2
	Q16695	Histone H3.1t	15.508	110	6	6	3	14.7	3
	P07858	Cathepsin B	37.822	109	4	4	3	10	3
	P45880	Voltage-dependent anion-selective channel protein 2	31.567	106	3	3	3	8.8	3
	P07384	Calpain-1 catalytic subunit	81.89	105	4	4	4	4.2	4
	P10809	60 kDa heat shock protein, mitochondrial	61.055	104	3	3	3	5.1	3
Acne-A1-D	P04264	Keratin, type II cytoskeletal 1	66.039	4188	118	118	27	41.6	27
	Q04695	Keratin, type I cytoskeletal 17	48.106	3535	115	115	30	62.5	30
	P35527	Keratin, type I cytoskeletal 9	62.064	3314	76	76	19	31.3	19
	P02768	Serum albumin	69.367	3253	102	102	26	33.8	26
	P02538	Keratin, type II cytoskeletal 6A	60.045	3119	104	104	27	40.4	27
	P02533	Keratin, type I cytoskeletal 14	51.561	3091	108	108	28	54	28
	P04259	Keratin, type II cytoskeletal 6B	60.067	2952	102	102	27	40.4	27
	P13647	Keratin, type II cytoskeletal 5	62.378	2947	112	112	29	39.7	29
	P08779	Keratin, type I cytoskeletal 16	51.268	2651	91	91	25	51.4	25
	P35908	Keratin, type II cytoskeletal 2 epidermal	65.433	2298	64	64	25	43	25
	P13645	Keratin, type I cytoskeletal 10	58.827	2157	67	67	21	33.2	21
	P06702	Protein S100-A9	13.242	2141	61	61	8	75.4	8
	P31151	Protein S100-A7	11.471	1565	44	44	4	33.7	4
	Q5XKE5	Keratin, type II cytoskeletal 79	57.836	1398	56	56	25	41.3	25
	P60709	Actin, cytoplasmic 1	41.737	1369	41	41	14	49.1	14
	P48594	Serpin B4	44.854	1140	42	42	15	37.9	15
	P02647	Apolipoprotein A-I	30.778	1104	29	29	12	44.6	12
	P29508	Serpin B3	44.565	986	37	37	15	40	15
	P68032	Actin, alpha cardiac muscle 1	42.019	856	33	33	10	28.6	10
	P19012	Keratin, type I cytoskeletal 15	49.212	852	36	36	13	21.5	13
	P01857	Ig gamma-1 chain C region	36.106	808	27	27	6	20.9	6
	P15924	Desmoplakin	331.774	805	46	46	35	10.8	35
	P01834	Ig kappa chain C region	11.609	709	14	14	3	49.1	3
	P05164	Myeloperoxidase	83.869	688	39	39	14	16.9	14
	P0CG05	Ig lambda-2 chain C regions	11.294	600	11	11	3	41.5	3
	P07339	Cathepsin D	44.552	572	21	21	7	18	7
	P62805	Histone H4	11.367	570	16	16	5	50.5	5
	P02788	Lactotransferrin	78.182	561	16	16	10	14.9	10
	P01023	Alpha-2-macroglobulin	163.291	559	25	25	17	12.6	17
	P63104	14-3-3 protein zeta/delta	27.745	541	21	21	9	34.7	9
	P01009	Alpha-1-antitrypsin	46.737	539	20	20	11	24.9	11
	P05109	Protein S100-A8	10.835	525	25	25	6	36.6	6
	P05787	Keratin, type II cytoskeletal 8	53.704	506	28	28	8	12.8	8
	Q86YZ3	Hornerin	282.39	497	6	6	4	2.6	4
	P01024	Complement C3	187.148	495	20	20	14	7.3	14
	P04406	Glyceraldehyde-3-phosphate dehydrogenase	36.053	494	13	13	5	20.3	5
	P07355	Annexin A2	38.604	481	16	16	11	29.5	11
	P31947	14-3-3 protein sigma	27.774	468	17	17	8	27	8
	P31946	14-3-3 protein beta/alpha	28.082	467	18	18	6	24.4	6
	Q7Z794	Keratin, type II cytoskeletal 1b	61.901	439	18	18	5	7.3	5
	P04792	Heat shock protein beta-1	22.783	399	10	10	8	39.5	8
	P62807	Histone H2B type 1-C/E/F/G/I	13.906	387	15	15	4	28.6	4
	P12814	Alpha-actinin-1	103.058	382	10	10	8	9.5	8
	P30740	Leukocyte elastase inhibitor	42.742	379	14	14	10	24.5	10
	P01876	Ig alpha-1 chain C region	37.655	368	11	11	5	14.2	5
	P02787	Serotransferrin	77.064	365	14	14	10	13.5	10
	P14923	Junction plakoglobin	81.745	362	15	15	11	13.3	11
	P47929	Galectin-7	15.075	353	14	14	6	44.9	6
	O43707	Alpha-actinin-4	104.854	323	8	8	7	8.3	7
	P01859	Ig gamma-2 chain C region	35.901	317	16	16	3	8	3
	P19013	Keratin, type II cytoskeletal 4	57.285	308	14	14	5	8.6	5
	P61981	14-3-3 protein gamma	28.303	306	11	11	4	14.6	4
	P12429	Annexin A3	36.375	300	10	10	6	16.4	6
	P06733	Alpha-enolase	47.169	287	12	12	8	15	8
	P35579	Myosin-9	226.532	278	14	14	10	4.5	10
	P07737	Profilin-1	15.054	278	8	8	5	42.9	5
	P01011	Alpha-1-antichymotrypsin	47.651	271	11	11	7	15.1	7
	A8K2U0	Alpha-2-macroglobulin-like protein 1	161.107	267	14	14	10	6.5	10
	Q71U36	Tubulin alpha-1A chain	50.136	266	8	8	7	16.9	7
	P06396	Gelsolin	85.698	255	10	10	7	7.5	7
	P04075	Fructose-bisphosphate aldolase A	39.42	246	7	7	6	17	6
	P62258	14-3-3 protein epsilon	29.174	241	7	7	3	10.2	3
	P60174	Triosephosphate isomerase	30.791	239	8	8	4	13.6	4
	P04083	Annexin A1	38.714	237	10	10	6	14.7	6
	P00738	Haptoglobin	45.205	227	14	14	7	15.3	7
	Q6GTS8	Probable carboxypeptidase PM20D1	55.741	227	6	6	4	8.2	4
	P68104	Elongation factor 1-alpha 1	50.141	221	10	10	7	13.4	7
	B9A064	Immunoglobulin lambda-like polypeptide 5	23.063	219	7	7	2	10.7	2
	P13796	Plastin-2	70.288	213	7	7	5	7.5	5
	P17900	Ganglioside GM2 activator	20.838	211	9	9	4	17.1	4
	P02652	Apolipoprotein A-II	11.175	204	5	5	2	11	2
	P10809	60 kDa heat shock protein, mitochondrial	61.055	202	6	6	6	9.2	6
	P02545	Prelamin-A/C	74.139	202	7	7	5	6.6	5
	P00338	L-lactate dehydrogenase A chain	36.689	198	9	9	7	16.6	7
	P21333	Filamin-A	280.739	196	6	6	6	1.9	6
	P24158	Myeloblastin	27.807	195	10	10	3	11.3	3
	P68871	Hemoglobin subunit beta	15.998	195	5	5	5	35.4	5
	Q01469	Fatty acid-binding protein, epidermal	15.164	194	8	8	3	18.5	3
	P08670	Vimentin	53.652	193	11	11	7	13.7	7
	P37837	Transaldolase	37.54	190	6	6	5	12.2	5
	P31944	Caspase-14	27.68	184	5	5	4	13.6	4
	P80188	Neutrophil gelatinase-associated lipocalin	22.588	182	7	7	4	17.7	4
	P25815	Protein S100-P	10.4	182	3	3	2	24.2	2
	Q9C075	Keratin, type I cytoskeletal 23	48.131	181	5	5	2	3.6	2
	Q6UWP8	Suprabasin	60.541	180	4	4	3	7.3	3
	P68366	Tubulin alpha-4A chain	49.924	179	7	7	6	13.6	6
	P02763	Alpha-1-acid glycoprotein 1	23.512	178	4	4	3	15.9	3
	P06576	ATP synthase subunit beta, mitochondrial	56.56	177	4	4	3	6.6	3
	Q6KB66	Keratin, type II cytoskeletal 80	50.525	172	8	8	5	9.3	5
	P08758	Annexin A5	35.937	169	6	6	5	13.1	5
	P00558	Phosphoglycerate kinase 1	44.615	168	9	9	6	12.2	6
	P11021	78 kDa glucose-regulated protein	72.333	168	6	6	4	5.8	4
	Q9NSB2	Keratin, type II cuticular Hb4	64.842	165	15	15	5	5.3	5
	P62979	Ubiquitin-40S ribosomal protein S27a	17.965	163	12	12	4	21.2	4
	P31146	Coronin-1A	51.026	162	5	5	4	9.1	4
	Q06830	Peroxiredoxin-1	22.11	160	7	7	5	23.6	5
	Q9NZT1	Calmodulin-like protein 5	15.893	159	5	5	3	18.5	3
	P08311	Cathepsin G	28.837	155	10	10	4	14.1	4
	P40121	Macrophage-capping protein	38.499	153	5	5	4	11.2	4
	Q02413	Desmoglein-1	113.748	150	3	3	2	1.9	2
	P08246	Neutrophil elastase	28.518	150	3	3	1	3.7	1
	Q96QV6	Histone H2A type 1-A	14.234	143	5	5	2	12.2	2
	P54652	Heat shock-related 70 kDa protein 2	70.021	139	3	3	2	3.3	2
	Q16695	Histone H3.1t	15.508	139	12	12	5	25.7	5
	P08238	Heat shock protein HSP 90-beta	83.264	135	4	4	3	3.6	3
	P01040	Cystatin-A	11.006	133	5	5	3	24.5	3
	P68371	Tubulin beta-4B chain	49.831	133	6	6	4	10.1	4
	Q8N1N4	Keratin, type II cytoskeletal 78	56.866	131	10	10	5	8.1	5
	P69905	Hemoglobin subunit alpha	15.258	129	3	3	3	28.2	3
	P81605	Dermcidin	11.284	128	3	3	2	20	2
	P06703	Protein S100-A6	10.18	126	6	6	3	24.4	3
	P31949	Protein S100-A11	11.74	124	5	5	2	15.2	2
	P01614	Ig kappa chain V-II region Cum	12.676	123	2	2	1	11.3	1
	P29401	Transketolase	67.878	122	6	6	5	7.1	5
	P25311	Zinc-alpha-2-glycoprotein	34.259	122	4	4	3	8.7	3
	P13639	Elongation factor 2	95.338	119	5	5	4	4.2	4
	P01620	Ig kappa chain V-III region SIE	11.775	117	3	3	2	22.9	2
	P52209	6-phosphogluconate dehydrogenase, decarboxylating	53.14	116	4	4	4	7.9	4
	O75369	Filamin-B	278.164	115	4	4	4	1.3	4
	Q92876	Kallikrein-6	26.856	115	2	2	1	4.5	1
	P20930	Filaggrin	435.17	113	3	3	3	0.9	3
	P06727	Apolipoprotein A-IV	45.399	113	3	3	3	7.3	3
	P07237	Protein disulfide-isomerase	57.116	110	5	5	5	7.7	5
	P67936	Tropomyosin alpha-4 chain	28.522	110	3	3	2	7.3	2
	P01871	Ig mu chain C region	49.307	109	7	7	5	8.8	5
	P26038	Moesin	67.82	105	4	4	4	5.9	4
	P10599	Thioredoxin	11.737	105	2	2	2	21	2
	P17213	Bactericidal permeability-increasing protein	53.9	105	5	5	3	5.3	3
	P02790	Hemopexin	51.676	103	4	4	3	5.4	3
	P08107	Heat shock 70 kDa protein 1A/1B	70.052	102	3	3	2	2.7	2
	P45880	Voltage-dependent anion-selective channel protein 2	31.567	102	4	4	3	8.8	3
	Q96QA5	Gasdermin-A	49.365	101	3	3	3	5.4	3
Acne-A1-E	P04264	Keratin, type II cytoskeletal 1	66.039	3605	104	104	25	36.6	25
	P02538	Keratin, type II cytoskeletal 6A	60.045	3415	117	117	28	40.1	28
	P04259	Keratin, type II cytoskeletal 6B	60.067	3257	113	113	28	40.1	28
	Q04695	Keratin, type I cytoskeletal 17	48.106	2809	95	95	23	44.2	23
	P02533	Keratin, type I cytoskeletal 14	51.561	2722	99	99	23	43.6	23
	P13647	Keratin, type II cytoskeletal 5	62.378	2696	104	104	28	41.5	28
	P08779	Keratin, type I cytoskeletal 16	51.268	2503	94	94	26	48.4	26
	P06702	Protein S100-A9	13.242	2250	71	71	8	75.4	8
	P35908	Keratin, type II cytoskeletal 2 epidermal	65.433	1841	55	55	22	39.3	22
	P31151	Protein S100-A7	11.471	1692	42	42	3	22.8	3
	P35527	Keratin, type I cytoskeletal 9	62.064	1682	43	43	13	20.2	13
	P60709	Actin, cytoplasmic 1	41.737	1518	48	48	11	32.5	11
	P02768	Serum albumin	69.367	1461	50	50	19	25.8	19
	P13645	Keratin, type I cytoskeletal 10	58.827	1256	52	52	17	22.6	17
	P62736	Actin, aortic smooth muscle	42.009	1236	42	42	9	25.7	9
	P05164	Myeloperoxidase	83.869	1207	55	55	15	18.5	15
	Q5XKE5	Keratin, type II cytoskeletal 79	57.836	844	38	38	12	18.1	12
	P62805	Histone H4	11.367	802	22	22	6	57.3	6
	P48594	Serpin B4	44.854	796	25	25	12	29	12
	P05109	Protein S100-A8	10.835	722	33	33	6	36.6	6
	P31947	14-3-3 protein sigma	27.774	685	21	21	9	28.6	9
	P04908	Histone H2A type 1-B/E	14.135	657	11	11	3	26.9	3
	P29508	Serpin B3	44.565	623	28	28	10	22.8	10
	P02788	Lactotransferrin	78.182	623	19	19	11	15.1	11
	P31946	14-3-3 protein beta/alpha	28.082	616	23	23	7	28	7
	P13646	Keratin, type I cytoskeletal 13	49.588	597	22	22	8	13.3	8
	P33778	Histone H2B type 1-B	13.95	594	20	20	6	41.3	6
	P63104	14-3-3 protein zeta/delta	27.745	593	23	23	7	27.3	7
	P62807	Histone H2B type 1-C/E/F/G/I	13.906	593	20	20	5	40.5	5
	P27348	14-3-3 protein theta	27.764	565	20	20	5	20	5
	P15924	Desmoplakin	331.774	506	32	32	27	7.9	27
	P35579	Myosin-9	226.532	503	24	24	15	7	15
	P12035	Keratin, type II cytoskeletal 3	64.417	483	27	27	7	8	7
	P04406	Glyceraldehyde-3-phosphate dehydrogenase	36.053	476	15	15	4	16.1	4
	Q86YZ3	Hornerin	282.39	467	6	6	3	1.6	3
	Q6S8J3	POTE ankyrin domain family member E	121.363	464	10	10	5	5	5
	P30740	Leukocyte elastase inhibitor	42.742	434	16	16	8	16.9	8
	Q04917	14-3-3 protein eta	28.219	410	15	15	5	18.3	5
	Q9NZT1	Calmodulin-like protein 5	15.893	408	8	8	4	29.5	4
	P08670	Vimentin	53.652	400	21	21	12	20.2	12
	P01857	Ig gamma-1 chain C region	36.106	388	14	14	5	16.7	5
	P07737	Profilin-1	15.054	368	11	11	4	31.4	4
	P00558	Phosphoglycerate kinase 1	44.615	363	17	17	11	24.5	11
	P07355	Annexin A2	38.604	353	14	14	10	26.5	10
	P04075	Fructose-bisphosphate aldolase A	39.42	345	11	11	8	17.6	8
	P31146	Coronin-1A	51.026	335	10	10	8	16.5	8
	P60174	Triosephosphate isomerase	30.791	332	8	8	3	11.2	3
	P06396	Gelsolin	85.698	331	14	14	8	7.7	8
	P06733	Alpha-enolase	47.169	331	14	14	9	16.6	9
	P0CG05	Ig lambda-2 chain C regions	11.294	324	6	6	1	9.4	1
	P21333	Filamin-A	280.739	321	11	11	7	2.7	7
	P62258	14-3-3 protein epsilon	29.174	313	9	9	4	14.9	4
	P13796	Plastin-2	70.288	311	13	13	9	12.1	9
	P01011	Alpha-1-antichymotrypsin	47.651	279	10	10	6	11.6	6
	P26038	Moesin	67.82	275	12	12	9	11.4	9
	P52566	Rho GDP-dissociation inhibitor 2	22.988	275	13	13	6	25.4	6
	P16403	Histone H1.2	21.365	269	7	7	3	15	3
	P19013	Keratin, type II cytoskeletal 4	57.285	267	14	14	5	8.2	5
	P04792	Heat shock protein beta-1	22.783	265	9	9	6	30.2	6
	P01876	Ig alpha-1 chain C region	37.655	263	10	10	5	11.9	5
	P00338	L-lactate dehydrogenase A chain	36.689	258	15	15	10	26.5	10
	P01009	Alpha-1-antitrypsin	46.737	251	11	11	8	18.4	8
	P37837	Transaldolase	37.54	246	8	8	6	16	6
	Q01469	Fatty acid-binding protein, epidermal	15.164	229	9	9	3	18.5	3
	P62979	Ubiquitin-40S ribosomal protein S27a	17.965	222	15	15	4	21.2	4
	P25815	Protein S100-P	10.4	209	3	3	2	24.2	2
	P08311	Cathepsin G	28.837	208	13	13	6	23.5	6
	O75369	Filamin-B	278.164	205	9	9	6	2.1	6
	P24158	Myeloblastin	27.807	204	9	9	3	11.3	3
	P12429	Annexin A3	36.375	202	9	9	5	13	5
	P12814	Alpha-actinin-1	103.058	201	10	10	8	8.3	8
	P14923	Junction plakoglobin	81.745	197	8	8	7	7.9	7
	P16401	Histone H1.5	22.58	197	5	5	3	10.6	3
	P41218	Myeloid cell nuclear differentiation antigen	45.836	196	11	11	6	11.1	6
	P49913	Cathelicidin antimicrobial peptide	19.301	195	5	5	2	9.4	2
	P07339	Cathepsin D	44.552	192	8	8	6	13.6	6
	P68104	Elongation factor 1-alpha 1	50.141	188	9	9	6	10.8	6
	P22735	Protein-glutamine gamma-glutamyltransferase K	89.787	188	8	8	6	7.2	6
	Q16695	Histone H3.1t	15.508	187	16	16	5	25.7	5
	P80723	Brain acid soluble protein 1	22.693	186	4	4	3	21.6	3
	P01040	Cystatin-A	11.006	183	6	6	4	42.9	4
	Q01518	Adenylyl cyclase-associated protein 1	51.901	182	5	5	3	5.9	3
	P02763	Alpha-1-acid glycoprotein 1	23.512	178	4	4	3	15.9	3
	Q71U36	Tubulin alpha-1A chain	50.136	170	6	6	5	8.9	5
	O15145	Actin-related protein 2/3 complex subunit 3	20.547	165	4	4	3	16.9	3
	P40121	Macrophage-capping protein	38.499	164	5	5	3	9.2	3
	P80188	Neutrophil gelatinase-associated lipocalin	22.588	163	9	9	4	16.7	4
	P14618	Pyruvate kinase PKM	57.937	161	8	8	6	9.8	6
	P01834	Ig kappa chain C region	11.609	161	3	3	2	35.8	2
	P08107	Heat shock 70 kDa protein 1A/1B	70.052	159	6	6	4	5	4
	P01859	Ig gamma-2 chain C region	35.901	157	9	9	3	8	3
	P62158	Calmodulin	16.838	154	8	8	3	17.4	3
	P27105	Erythrocyte band 7 integral membrane protein	31.731	153	4	4	3	9.4	3
	P08246	Neutrophil elastase	28.518	151	4	4	2	6.4	2
	Q8NEX9	Short-chain dehydrogenase/reductase family 9C member 7	35.263	150	6	6	4	10.9	4
	P29401	Transketolase	67.878	150	8	8	7	9.8	7
	P02787	Serotransferrin	77.064	147	6	6	4	4.9	4
	P31949	Protein S100-A11	11.74	146	6	6	2	15.2	2
	P68366	Tubulin alpha-4A chain	49.924	145	6	6	5	8.9	5
	Q92522	Histone H1x	22.487	144	2	2	1	5.2	1
	P31944	Caspase-14	27.68	139	4	4	3	9.1	3
	P09211	Glutathione S-transferase P	23.356	136	3	3	3	13.8	3
	P08238	Heat shock protein HSP 90-beta	83.264	136	5	5	4	4.8	4
	P07237	Protein disulfide-isomerase	57.116	136	3	3	3	6.1	3
	P20930	Filaggrin	435.17	136	4	4	4	0.8	4
	P04083	Annexin A1	38.714	135	7	7	4	9.8	4
	P17900	Ganglioside GM2 activator	20.838	133	7	7	4	17.1	4
	Q14525	Keratin, type I cuticular Ha3-II	46.214	132	9	9	3	5.4	3
	P47929	Galectin-7	15.075	131	7	7	5	36	5
	P17213	Bactericidal permeability-increasing protein	53.9	131	7	7	4	7.2	4
	B9A064	Immunoglobulin lambda-like polypeptide 5	23.063	129	5	5	1	3.7	1
	O43707	Alpha-actinin-4	104.854	125	5	5	4	4.3	4
	Q15149	Plectin	531.791	123	4	4	3	0.6	3
	P55072	Transitional endoplasmic reticulum ATPase	89.322	121	3	3	2	2.9	2
	P20160	Azurocidin	26.886	120	5	5	2	8	2
	P61626	Lysozyme C	16.537	116	6	6	4	22.3	4
	P52209	6-phosphogluconate dehydrogenase, decarboxylating	53.14	115	4	4	4	7.9	4
	P02675	Fibrinogen beta chain	55.928	113	5	5	4	6.9	4
	P67936	Tropomyosin alpha-4 chain	28.522	112	6	6	5	17.7	5
	P02545	Prelamin-A/C	74.139	111	5	5	5	6.2	5
	P01023	Alpha-2-macroglobulin	163.291	109	5	5	5	3.3	5
	P07602	Prosaposin	58.113	104	3	3	2	3.1	2
	P01024	Complement C3	187.148	102	8	8	6	2.9	6
	P26447	Protein S100-A4	11.729	101	4	4	3	25.7	3
Acne-A1-G	P04264	Keratin, type II cytoskeletal 1	66.039	4329	120	120	27	41	27
	P02538	Keratin, type II cytoskeletal 6A	60.045	3121	107	107	27	42.9	27
	P04259	Keratin, type II cytoskeletal 6B	60.067	3119	108	108	27	42.9	27
	P13647	Keratin, type II cytoskeletal 5	62.378	3073	114	114	30	44.4	30
	Q04695	Keratin, type I cytoskeletal 17	48.106	2997	97	97	25	47.5	25
	P35527	Keratin, type I cytoskeletal 9	62.064	2475	68	68	21	36.3	21
	P08779	Keratin, type I cytoskeletal 16	51.268	2353	82	82	27	55	27
	P13645	Keratin, type I cytoskeletal 10	58.827	2265	71	71	21	33.2	21
	P02533	Keratin, type I cytoskeletal 14	51.561	2106	82	82	23	44.9	23
	P35908	Keratin, type II cytoskeletal 2 epidermal	65.433	1668	52	52	20	33.3	20
	P06702	Protein S100-A9	13.242	1601	45	45	8	75.4	8
	P31151	Protein S100-A7	11.471	1460	37	37	3	22.8	3
	Q5XKE5	Keratin, type II cytoskeletal 79	57.836	1185	51	51	18	30.7	18
	Q6GTS8	Probable carboxypeptidase PM20D1	55.741	1093	29	29	14	32.5	14
	P07339	Cathepsin D	44.552	999	33	33	10	26.9	10
	P29508	Serpin B3	44.565	983	31	31	14	37.9	14
	O95678	Keratin, type II cytoskeletal 75	59.56	925	38	38	10	16.7	10
	P48594	Serpin B4	44.854	724	25	25	10	24.6	10
	P19012	Keratin, type I cytoskeletal 15	49.212	697	31	31	9	14.3	9
	Q7Z794	Keratin, type II cytoskeletal 1b	61.901	672	27	27	11	18	11
	P05787	Keratin, type II cytoskeletal 8	53.704	624	31	31	8	12.8	8
	P13646	Keratin, type I cytoskeletal 13	49.588	609	23	23	9	15.1	9
	P07355	Annexin A2	38.604	499	17	17	11	30.1	11
	P15924	Desmoplakin	331.774	412	29	29	24	6.5	24
	P05109	Protein S100-A8	10.835	398	22	22	6	36.6	6
	P31944	Caspase-14	27.68	391	14	14	7	24	7
	P31947	14-3-3 protein sigma	27.774	285	12	12	6	22.2	6
	P04406	Glyceraldehyde-3-phosphate dehydrogenase	36.053	284	12	12	3	9.9	3
	A8K2U0	Alpha-2-macroglobulin-like protein 1	161.107	246	9	9	7	4.4	7
	O75629	Protein CREG1	24.075	241	12	12	2	12.7	2
	Q15323	Keratin, type I cuticular Ha1	47.237	238	12	12	5	10.3	5
	P01040	Cystatin-A	11.006	221	6	6	4	42.9	4
	Q14525	Keratin, type I cuticular Ha3-II	46.214	219	12	12	5	9.9	5
	P07858	Cathepsin B	37.822	214	6	6	4	14.2	4
	P01857	Ig gamma-1 chain C region	36.106	205	7	7	4	13.3	4
	P17900	Ganglioside GM2 activator	20.838	200	9	9	4	17.1	4
	P63104	14-3-3 protein zeta/delta	27.745	198	6	6	3	11.8	3
	P47929	Galectin-7	15.075	198	5	5	4	29.4	4
	P60709	Actin, cytoplasmic 1	41.737	196	10	10	6	17.3	6
	P62258	14-3-3 protein epsilon	29.174	192	6	6	3	10.2	3
	P02768	Serum albumin	69.367	190	11	11	8	12.2	8
	Q6KB66	Keratin, type II cytoskeletal 80	50.525	178	5	5	4	7.3	4
	Q01469	Fatty acid-binding protein, epidermal	15.164	174	4	4	2	13.3	2
	Q96QA5	Gasdermin-A	49.365	172	7	7	4	7.2	4
	Q5D862	Filaggrin-2	248.073	166	2	2	2	1	2
	Q9HCY8	Protein S100-A14	11.662	159	7	7	4	36.5	4
	P22735	Protein-glutamine gamma-glutamyltransferase K	89.787	159	3	3	2	2.2	2
	P07686	Beta-hexosaminidase subunit beta	63.111	158	6	6	4	6.8	4
	Q9NSB2	Keratin, type II cuticular Hb4	64.842	152	13	13	4	5.2	4
	P06703	Protein S100-A6	10.18	148	7	7	3	24.4	3
	P31949	Protein S100-A11	11.74	144	5	5	2	15.2	2
	Q14533	Keratin, type II cuticular Hb1	54.928	143	10	10	4	6.5	4
	P78386	Keratin, type II cuticular Hb5	55.802	140	10	10	5	8.3	5
	Q8N1N4	Keratin, type II cytoskeletal 78	56.866	138	10	10	6	8.8	6
	Q13867	Bleomycin hydrolase	52.562	137	4	4	2	4	2
	P62979	Ubiquitin-40S ribosomal protein S27a	17.965	128	7	7	2	9.6	2
	Q7L5L3	Glycerophosphodiester phosphodiesterase domain-containing protein 3	36.596	121	5	5	3	6.9	3
	P0CG05	Ig lambda-2 chain C regions	11.294	119	2	2	1	9.4	1
	P14923	Junction plakoglobin	81.745	117	6	6	6	6.7	6
	P25311	Zinc-alpha-2-glycoprotein	34.259	116	4	4	3	8.1	3
	P62805	Histone H4	11.367	115	4	4	3	29.1	3
	P04792	Heat shock protein beta-1	22.783	113	3	3	3	10.2	3
	P05090	Apolipoprotein D	21.276	110	4	4	2	9.5	2
	Q8NEX9	Short-chain dehydrogenase/reductase family 9C member 7	35.263	107	3	3	3	8.6	3
	O75223	Gamma-glutamylcyclotransferase	21.008	105	2	2	1	5.3	1
	P01011	Alpha-1-antichymotrypsin	47.651	103	5	5	3	5.4	3
	Q86YZ3	Hornerin	282.39	101	1	1	1	0.6	1
Acne-A1-H	P04264	Keratin, type II cytoskeletal 1	66.039	3501	94	94	27	36.3	27
	P02538	Keratin, type II cytoskeletal 6A	60.045	3269	111	111	31	44.9	31
	P04259	Keratin, type II cytoskeletal 6B	60.067	3199	109	109	30	44.7	30
	Q04695	Keratin, type I cytoskeletal 17	48.106	3174	103	103	29	49.8	29
	P13647	Keratin, type II cytoskeletal 5	62.378	2472	99	99	31	42.4	31
	P02533	Keratin, type I cytoskeletal 14	51.561	2097	82	82	25	44.1	25
	P08779	Keratin, type I cytoskeletal 16	51.268	1860	72	72	23	41	23
	P35527	Keratin, type I cytoskeletal 9	62.064	1831	52	52	18	29.9	18
	P31151	Protein S100-A7	11.471	1726	44	44	4	33.7	4
	P13645	Keratin, type I cytoskeletal 10	58.827	1697	57	57	24	35.3	24
	P29508	Serpin B3	44.565	1666	54	54	17	42.1	17
	P48594	Serpin B4	44.854	1650	47	47	17	40	17
	P06702	Protein S100-A9	13.242	1574	43	43	8	75.4	8
	P35908	Keratin, type II cytoskeletal 2 epidermal	65.433	1256	46	46	17	26.3	17
	P05109	Protein S100-A8	10.835	593	25	25	6	36.6	6
	Q5XKE5	Keratin, type II cytoskeletal 79	57.836	592	30	30	12	18.9	12
	P07339	Cathepsin D	44.552	513	20	20	7	15.3	7
	Q7Z794	Keratin, type II cytoskeletal 1b	61.901	485	22	22	7	10.9	7
	P05787	Keratin, type II cytoskeletal 8	53.704	458	25	25	7	11.2	7
	P15924	Desmoplakin	331.774	393	27	27	22	6.1	22
	P07355	Annexin A2	38.604	357	14	14	11	29.5	11
	Q14533	Keratin, type II cuticular Hb1	54.928	313	12	12	6	12.3	6
	Q15323	Keratin, type I cuticular Ha1	47.237	290	15	15	6	12.5	6
	P01857	Ig gamma-1 chain C region	36.106	272	8	8	4	13.3	4
	P78386	Keratin, type II cuticular Hb5	55.802	268	13	13	8	14.4	8
	P04792	Heat shock protein beta-1	22.783	259	4	4	3	13.2	3
	A8K2U0	Alpha-2-macroglobulin-like protein 1	161.107	243	7	7	5	4	5
	O76009	Keratin, type I cuticular Ha3-I	45.94	224	9	9	6	12.9	6
	P31947	14-3-3 protein sigma	27.774	210	7	7	4	14.9	4
	P01040	Cystatin-A	11.006	202	6	6	4	46.9	4
	P01011	Alpha-1-antichymotrypsin	47.651	201	8	8	5	9.2	5
	Q6GTS8	Probable carboxypeptidase PM20D1	55.741	197	6	6	4	8	4
	P17900	Ganglioside GM2 activator	20.838	191	8	8	4	17.1	4
	Q01469	Fatty acid-binding protein, epidermal	15.164	185	6	6	3	18.5	3
	O76011	Keratin, type I cuticular Ha4	49.424	174	7	7	5	9.4	5
	P04406	Glyceraldehyde-3-phosphate dehydrogenase	36.053	165	8	8	2	5.4	2
	P06703	Protein S100-A6	10.18	157	8	8	3	24.4	3
	Q6KB66	Keratin, type II cytoskeletal 80	50.525	155	4	4	3	5.3	3
	P09493	Tropomyosin alpha-1 chain	32.709	154	5	5	2	6	2
	P31944	Caspase-14	27.68	147	5	5	4	14	4
	P62258	14-3-3 protein epsilon	29.174	145	5	5	3	10.2	3
	P02768	Serum albumin	69.367	143	6	6	6	9.2	6
	Q5D862	Filaggrin-2	248.073	134	3	3	2	0.8	2
	P14923	Junction plakoglobin	81.745	119	5	5	5	5.2	5
	Q9HCY8	Protein S100-A14	11.662	116	4	4	4	36.5	4
	P60709	Actin, cytoplasmic 1	41.737	115	7	7	4	9.6	4
	P62805	Histone H4	11.367	110	4	4	2	17.5	2
	P47929	Galectin-7	15.075	106	5	5	4	31.6	4
	P62979	Ubiquitin-40S ribosomal protein S27a	17.965	104	6	6	3	15.4	3
	P81605	Dermcidin	11.284	104	1	1	1	12.7	1
	Q96QA5	Gasdermin-A	49.365	104	3	3	3	6.7	3
Acne-A1-I	P04264	Keratin, type II cytoskeletal 1	66.039	2901	84	84	24	34.9	24
	P02538	Keratin, type II cytoskeletal 6A	60.045	2742	98	98	27	40.4	27
	P04259	Keratin, type II cytoskeletal 6B	60.067	2641	93	93	25	38.7	25
	Q04695	Keratin, type I cytoskeletal 17	48.106	2240	81	81	27	55.3	27
	P06702	Protein S100-A9	13.242	2169	61	61	8	75.4	8
	P13647	Keratin, type II cytoskeletal 5	62.378	2096	88	88	29	39.7	29
	P08779	Keratin, type I cytoskeletal 16	51.268	2009	72	72	26	50.5	26
	P02533	Keratin, type I cytoskeletal 14	51.561	1862	75	75	24	41.9	24
	P31151	Protein S100-A7	11.471	1678	45	45	3	22.8	3
	P35527	Keratin, type I cytoskeletal 9	62.064	1273	41	41	16	25.2	16
	P13645	Keratin, type I cytoskeletal 10	58.827	1250	45	45	16	24.7	16
	Q86SG5	Protein S100-A7A	11.305	1250	35	35	2	21.8	2
	P05164	Myeloperoxidase	83.869	1249	52	52	17	21.1	17
	P48594	Serpin B4	44.854	1165	35	35	15	39.2	15
	P35908	Keratin, type II cytoskeletal 2 epidermal	65.433	1140	40	40	15	23.2	15
	P02768	Serum albumin	69.367	1054	36	36	18	28.7	18
	P29508	Serpin B3	44.565	1021	37	37	15	41.3	15
	P60709	Actin, cytoplasmic 1	41.737	855	29	29	11	33.6	11
	Q5XKE5	Keratin, type II cytoskeletal 79	57.836	824	40	40	15	24.3	15
	P01857	Ig gamma-1 chain C region	36.106	824	28	28	6	20.9	6
	P62805	Histone H4	11.367	714	19	19	7	58.3	7
	P08727	Keratin, type I cytoskeletal 19	44.106	705	31	31	9	17.3	9
	P05109	Protein S100-A8	10.835	550	26	26	6	36.6	6
	P04908	Histone H2A type 1-B/E	14.135	522	9	9	3	26.9	3
	P05787	Keratin, type II cytoskeletal 8	53.704	520	29	29	8	12.8	8
	P0CG05	Ig lambda-2 chain C regions	11.294	469	8	8	3	41.5	3
	P01859	Ig gamma-2 chain C region	35.901	454	19	19	3	8	3
	P04792	Heat shock protein beta-1	22.783	415	11	11	7	31.7	7
	P04406	Glyceraldehyde-3-phosphate dehydrogenase	36.053	391	14	14	4	16.1	4
	P33778	Histone H2B type 1-B	13.95	388	15	15	5	29.4	5
	P07355	Annexin A2	38.604	354	13	13	9	24.2	9
	Q9NZT1	Calmodulin-like protein 5	15.893	351	7	7	4	29.5	4
	P31946	14-3-3 protein beta/alpha	28.082	349	12	12	6	24.4	6
	P62807	Histone H2B type 1-C/E/F/G/I	13.906	348	14	14	4	28.6	4
	P31947	14-3-3 protein sigma	27.774	348	14	14	6	22.2	6
	P07737	Profilin-1	15.054	337	8	8	3	24.3	3
	P47929	Galectin-7	15.075	305	10	10	5	39.7	5
	P07339	Cathepsin D	44.552	303	14	14	6	12.9	6
	P04083	Annexin A1	38.714	291	9	9	6	16.8	6
	P01620	Ig kappa chain V-III region SIE	11.775	284	7	7	4	45.9	4
	P01876	Ig alpha-1 chain C region	37.655	283	10	10	5	11.9	5
	P01011	Alpha-1-antichymotrypsin	47.651	277	11	11	7	13.2	7
	P01834	Ig kappa chain C region	11.609	266	5	5	3	49.1	3
	P08670	Vimentin	53.652	262	13	13	7	13.1	7
	P02788	Lactotransferrin	78.182	259	7	7	5	7.3	5
	P63104	14-3-3 protein zeta/delta	27.745	256	9	9	5	19.2	5
	P01040	Cystatin-A	11.006	230	6	6	4	46.9	4
	P17900	Ganglioside GM2 activator	20.838	223	8	8	4	17.1	4
	P06396	Gelsolin	85.698	221	8	8	5	5.1	5
	B9A064	Immunoglobulin lambda-like polypeptide 5	23.063	218	9	9	2	10.7	2
	P06733	Alpha-enolase	47.169	216	9	9	6	12	6
	P13796	Plastin-2	70.288	213	9	9	6	8.3	6
	P80188	Neutrophil gelatinase-associated lipocalin	22.588	196	9	9	5	24.2	5
	Q71U36	Tubulin alpha-1A chain	50.136	191	6	6	5	12	5
	P62158	Calmodulin	16.838	186	7	7	3	16.1	3
	P62258	14-3-3 protein epsilon	29.174	178	6	6	3	10.2	3
	P24158	Myeloblastin	27.807	178	8	8	3	11.3	3
	P68366	Tubulin alpha-4A chain	49.924	176	6	6	5	11.8	5
	P16403	Histone H1.2	21.365	175	4	4	3	15	3
	Q16695	Histone H3.1t	15.508	175	11	11	4	19.1	4
	P09493	Tropomyosin alpha-1 chain	32.709	173	6	6	2	6	2
	Q9NSB2	Keratin, type II cuticular Hb4	64.842	167	13	13	4	5.2	4
	P80511	Protein S100-A12	10.575	167	5	5	3	35.9	3
	P62979	Ubiquitin-40S ribosomal protein S27a	17.965	166	9	9	3	15.4	3
	P31949	Protein S100-A11	11.74	165	6	6	2	15.2	2
	P01009	Alpha-1-antitrypsin	46.737	165	8	8	5	9.3	5
	Q01469	Fatty acid-binding protein, epidermal	15.164	163	6	6	3	18.5	3
	P15924	Desmoplakin	331.774	161	11	11	9	2.4	9
	P01614	Ig kappa chain V-II region Cum	12.676	160	2	2	1	11.3	1
	P06703	Protein S100-A6	10.18	158	7	7	3	24.4	3
	P00558	Phosphoglycerate kinase 1	44.615	152	5	5	3	7.2	3
	P08311	Cathepsin G	28.837	151	9	9	4	14.1	4
	P07437	Tubulin beta chain	49.671	151	5	5	3	7.7	3
	P02763	Alpha-1-acid glycoprotein 1	23.512	143	3	3	3	15.9	3
	P09211	Glutathione S-transferase P	23.356	141	4	4	3	13.8	3
	P28676	Grancalcin	24.01	129	4	4	3	12	3
	P61626	Lysozyme C	16.537	129	3	3	2	12.8	2
	P35579	Myosin-9	226.532	127	3	3	3	1.6	3
	P25815	Protein S100-P	10.4	126	2	2	2	24.2	2
	P04075	Fructose-bisphosphate aldolase A	39.42	124	5	5	3	7.4	3
	P02675	Fibrinogen beta chain	55.928	122	7	7	5	8.6	5
	A8K2U0	Alpha-2-macroglobulin-like protein 1	161.107	121	6	6	5	3.4	5
	P31146	Coronin-1A	51.026	120	3	3	2	4.1	2
	P25311	Zinc-alpha-2-glycoprotein	34.259	112	3	3	2	5.7	2
	Q8N1N4	Keratin, type II cytoskeletal 78	56.866	110	7	7	3	4.2	3
	P01621	Ig kappa chain V-III region NG9	10.729	110	6	6	2	16	2
	P49913	Cathelicidin antimicrobial peptide	19.301	110	2	2	2	10	2
	P27482	Calmodulin-like protein 3	16.891	108	7	7	3	17.4	3
	P12429	Annexin A3	36.375	107	4	4	3	7.7	3
	Q9HCY8	Protein S100-A14	11.662	107	4	4	2	15.4	2
	P68104	Elongation factor 1-alpha 1	50.141	103	4	4	4	7.6	4
	P16401	Histone H1.5	22.58	102	2	2	2	10.2	2
Acne-A1-J	P31151	Protein S100-A7	11.471	3278	77	77	6	56.4	6
	P02538	Keratin, type II cytoskeletal 6A	60.045	3156	109	109	32	43.8	32
	P04259	Keratin, type II cytoskeletal 6B	60.067	2953	106	106	32	43.8	32
	Q04695	Keratin, type I cytoskeletal 17	48.106	2429	90	90	28	49.8	28
	P02533	Keratin, type I cytoskeletal 14	51.561	2260	87	87	27	48.9	27
	P06702	Protein S100-A9	13.242	2223	70	70	9	86.8	9
	P13647	Keratin, type II cytoskeletal 5	62.378	2187	85	85	31	45.3	31
	Q86SG5	Protein S100-A7A	11.305	1968	55	55	3	32.7	3
	P08779	Keratin, type I cytoskeletal 16	51.268	1938	70	70	23	44.2	23
	P29508	Serpin B3	44.565	1406	47	47	14	33.3	14
	P60709	Actin, cytoplasmic 1	41.737	1256	46	46	12	34.9	12
	P48594	Serpin B4	44.854	1157	38	38	11	25.1	11
	P04264	Keratin, type II cytoskeletal 1	66.039	1136	38	38	17	23.4	17
	P68032	Actin, alpha cardiac muscle 1	42.019	1061	41	41	11	31.6	11
	P02768	Serum albumin	69.367	1016	36	36	19	27.4	19
	P05109	Protein S100-A8	10.835	1008	40	40	6	36.6	6
	P02788	Lactotransferrin	78.182	975	28	28	13	20.6	13
	P05164	Myeloperoxidase	83.869	958	40	40	15	18.9	15
	P13645	Keratin, type I cytoskeletal 10	58.827	942	37	37	17	20.7	17
	P62807	Histone H2B type 1-C/E/F/G/I	13.906	935	21	21	5	40.5	5
	P33778	Histone H2B type 1-B	13.95	915	20	20	5	40.5	5
	P35908	Keratin, type II cytoskeletal 2 epidermal	65.433	854	31	31	9	13.1	9
	Q5XKE5	Keratin, type II cytoskeletal 79	57.836	776	34	34	13	20.7	13
	P04406	Glyceraldehyde-3-phosphate dehydrogenase	36.053	670	19	19	6	27.5	6
	P04908	Histone H2A type 1-B/E	14.135	631	11	11	3	26.9	3
	P19012	Keratin, type I cytoskeletal 15	49.212	599	22	22	7	11.4	7
	P62805	Histone H4	11.367	546	17	17	6	57.3	6
	P07355	Annexin A2	38.604	526	19	19	10	28	10
	P01011	Alpha-1-antichymotrypsin	47.651	500	19	19	8	17.7	8
	P15924	Desmoplakin	331.774	463	29	29	25	6.9	25
	Q6S8J3	POTE ankyrin domain family member E	121.363	442	19	19	6	5.9	6
	P04792	Heat shock protein beta-1	22.783	433	12	12	8	36.1	8
	P08670	Vimentin	53.652	396	17	17	9	15	9
	P13796	Plastin-2	70.288	368	14	14	10	12.3	10
	P07339	Cathepsin D	44.552	362	14	14	8	18.4	8
	P06733	Alpha-enolase	47.169	314	11	11	6	14.5	6
	P06396	Gelsolin	85.698	291	11	11	7	7.5	7
	P31946	14-3-3 protein beta/alpha	28.082	290	9	9	5	19.9	5
	P07737	Profilin-1	15.054	288	9	9	4	31.4	4
	P12814	Alpha-actinin-1	103.058	281	11	11	10	10.9	10
	P31947	14-3-3 protein sigma	27.774	275	9	9	5	18.5	5
	A8K2U0	Alpha-2-macroglobulin-like protein 1	161.107	266	11	11	8	5.3	8
	P63104	14-3-3 protein zeta/delta	27.745	262	10	10	6	21.6	6
	P00558	Phosphoglycerate kinase 1	44.615	262	11	11	8	17.5	8
	P30740	Leukocyte elastase inhibitor	42.742	255	9	9	8	18.7	8
	O43707	Alpha-actinin-4	104.854	250	9	9	8	8.5	8
	P01857	Ig gamma-1 chain C region	36.106	239	11	11	3	8.2	3
	Q13509	Tubulin beta-3 chain	50.433	238	6	6	3	6.4	3
	P04350	Tubulin beta-4A chain	49.586	232	6	6	3	6.5	3
	Q16695	Histone H3.1t	15.508	232	20	20	5	25.7	5
	P68104	Elongation factor 1-alpha 1	50.141	224	10	10	6	11	6
	P80188	Neutrophil gelatinase-associated lipocalin	22.588	216	11	11	5	24.2	5
	P20160	Azurocidin	26.886	214	8	8	2	8	2
	Q9NZT1	Calmodulin-like protein 5	15.893	212	4	4	2	13	2
	P29401	Transketolase	67.878	212	6	6	5	7.2	5
	P35527	Keratin, type I cytoskeletal 9	62.064	206	11	11	5	6.1	5
	P35579	Myosin-9	226.532	203	11	11	9	4	9
	P24158	Myeloblastin	27.807	198	10	10	2	7.8	2
	P00338	L-lactate dehydrogenase A chain	36.689	194	8	8	7	19.3	7
	P31949	Protein S100-A11	11.74	194	7	7	3	23.8	3
	P04083	Annexin A1	38.714	188	7	7	4	11	4
	P47929	Galectin-7	15.075	187	10	10	4	31.6	4
	P61626	Lysozyme C	16.537	182	6	6	3	18.2	3
	P21333	Filamin-A	280.739	173	9	9	7	2.2	7
	P0CG05	Ig lambda-2 chain C regions	11.294	172	3	3	1	9.4	1
	Q9NSB2	Keratin, type II cuticular Hb4	64.842	170	16	16	6	7.2	6
	P49913	Cathelicidin antimicrobial peptide	19.301	170	5	5	2	10	2
	P14923	Junction plakoglobin	81.745	163	12	12	8	8.5	8
	P62979	Ubiquitin-40S ribosomal protein S27a	17.965	161	10	10	3	15.4	3
	P12429	Annexin A3	36.375	154	6	6	3	7.7	3
	P08311	Cathepsin G	28.837	153	8	8	3	10.2	3
	P10599	Thioredoxin	11.737	151	4	4	3	32.4	3
	P37837	Transaldolase	37.54	146	5	5	4	10.7	4
	P08246	Neutrophil elastase	28.518	146	3	3	1	3.7	1
	P05107	Integrin beta-2	84.782	144	4	4	3	3.4	3
	P21796	Voltage-dependent anion-selective channel protein 1	30.773	139	3	3	2	6.4	2
	P16403	Histone H1.2	21.365	135	3	3	2	9.4	2
	P25815	Protein S100-P	10.4	133	2	2	2	24.2	2
	P07237	Protein disulfide-isomerase	57.116	131	6	6	5	8.5	5
	P01009	Alpha-1-antitrypsin	46.737	131	4	4	4	8.9	4
	P31146	Coronin-1A	51.026	130	4	4	3	5.6	3
	P15309	Prostatic acid phosphatase	44.566	130	4	4	3	7.8	3
	P60174	Triosephosphate isomerase	30.791	130	5	5	3	9.4	3
	P06744	Glucose-6-phosphate isomerase	63.147	126	9	9	5	7.5	5
	O75369	Filamin-B	278.164	124	5	5	4	1.5	4
	Q71U36	Tubulin alpha-1A chain	50.136	123	5	5	5	10.9	5
	P69905	Hemoglobin subunit alpha	15.258	122	4	4	3	25.4	3
	P06703	Protein S100-A6	10.18	122	9	9	3	24.4	3
	Q9HCY8	Protein S100-A14	11.662	120	5	5	3	26	3
	P13639	Elongation factor 2	95.338	120	3	3	3	3.5	3
	P30101	Protein disulfide-isomerase A3	56.782	119	2	2	1	1.6	1
	P11142	Heat shock cognate 71 kDa protein	70.898	118	5	5	4	5	4
	P17900	Ganglioside GM2 activator	20.838	117	6	6	4	17.1	4
	P28676	Grancalcin	24.01	116	8	8	4	14.7	4
	P68871	Hemoglobin subunit beta	15.998	115	3	3	2	12.9	2
	P37802	Transgelin-2	22.391	113	3	3	3	14.6	3
	Q6UWP8	Suprabasin	60.541	113	3	3	3	7.8	3
	P27105	Erythrocyte band 7 integral membrane protein	31.731	112	2	2	2	6.3	2
	P04040	Catalase	59.756	110	3	3	2	4.2	2
	P31944	Caspase-14	27.68	109	2	2	2	9.5	2
	Q13835	Plakophilin-1	82.861	109	4	4	4	4.1	4
	Q9UM07	Protein-arginine deiminase type-4	74.079	109	3	3	2	2.7	2
	P04075	Fructose-bisphosphate aldolase A	39.42	107	4	4	3	6.3	3
	Q01469	Fatty acid-binding protein, epidermal	15.164	107	4	4	3	18.5	3
	P08133	Annexin A6	75.873	105	3	3	3	3.9	3
	P08238	Heat shock protein HSP 90-beta	83.264	105	5	5	3	2.8	3
	P06576	ATP synthase subunit beta, mitochondrial	56.56	102	2	2	2	4	2
	Q6KB66	Keratin, type II cytoskeletal 80	50.525	101	4	4	3	6	3
	P02545	Prelamin-A/C	74.139	101	3	3	3	4.2	3
Acne-A1-K	P02538	Keratin, type II cytoskeletal 6A	60.045	3224	103	103	29	41.8	29
	P04259	Keratin, type II cytoskeletal 6B	60.067	2927	102	102	30	42	30
	Q04695	Keratin, type I cytoskeletal 17	48.106	2754	96	96	27	49.5	27
	P02533	Keratin, type I cytoskeletal 14	51.561	2357	91	91	26	42.6	26
	P13647	Keratin, type II cytoskeletal 5	62.378	2239	87	87	29	42.5	29
	P06702	Protein S100-A9	13.242	1864	54	54	8	75.4	8
	P08779	Keratin, type I cytoskeletal 16	51.268	1815	70	70	26	45.5	26
	P31151	Protein S100-A7	11.471	1683	43	43	4	33.7	4
	P04264	Keratin, type II cytoskeletal 1	66.039	1547	49	49	22	28.6	22
	Q86SG5	Protein S100-A7A	11.305	1293	35	35	3	32.7	3
	P13645	Keratin, type I cytoskeletal 10	58.827	1188	41	41	15	21.4	15
	P05109	Protein S100-A8	10.835	941	35	35	5	36.6	5
	P60709	Actin, cytoplasmic 1	41.737	915	30	30	11	32.8	11
	P35908	Keratin, type II cytoskeletal 2 epidermal	65.433	760	32	32	14	21.1	14
	P29508	Serpin B3	44.565	759	35	35	10	22.8	10
	Q5XKE5	Keratin, type II cytoskeletal 79	57.836	590	28	28	14	22.4	14
	P02768	Serum albumin	69.367	586	27	27	14	17.2	14
	P35527	Keratin, type I cytoskeletal 9	62.064	583	22	22	10	15.2	10
	P15924	Desmoplakin	331.774	530	32	32	26	7.3	26
	P48594	Serpin B4	44.854	511	23	23	8	14.9	8
	P13646	Keratin, type I cytoskeletal 13	49.588	484	19	19	8	12	8
	P05164	Myeloperoxidase	83.869	480	23	23	13	15.6	13
	P68871	Hemoglobin subunit beta	15.998	464	13	13	6	41.5	6
	P04406	Glyceraldehyde-3-phosphate dehydrogenase	36.053	415	13	13	3	9.9	3
	P07355	Annexin A2	38.604	414	18	18	10	26	10
	P62805	Histone H4	11.367	413	12	12	5	50.5	5
	O43790	Keratin, type II cuticular Hb6	53.501	367	18	18	10	18.5	10
	Q01546	Keratin, type II cytoskeletal 2 oral	65.841	359	23	23	9	10.8	9
	P78385	Keratin, type II cuticular Hb3	54.195	327	18	18	10	18.3	10
	P31947	14-3-3 protein sigma	27.774	321	13	13	7	23	7
	P04792	Heat shock protein beta-1	22.783	318	11	11	7	31.2	7
	P33778	Histone H2B type 1-B	13.95	317	10	10	4	28.6	4
	P62807	Histone H2B type 1-C/E/F/G/I	13.906	302	10	10	4	28.6	4
	Q15323	Keratin, type I cuticular Ha1	47.237	290	14	14	6	12.5	6
	P01011	Alpha-1-antichymotrypsin	47.651	276	11	11	7	13.2	7
	O76009	Keratin, type I cuticular Ha3-I	45.94	261	11	11	6	12.9	6
	P00558	Phosphoglycerate kinase 1	44.615	254	11	11	7	14.4	7
	P78386	Keratin, type II cuticular Hb5	55.802	251	15	15	8	13.4	8
	P68104	Elongation factor 1-alpha 1	50.141	229	10	10	5	9.1	5
	P69905	Hemoglobin subunit alpha	15.258	228	7	7	5	34.5	5
	P00338	L-lactate dehydrogenase A chain	36.689	213	11	11	9	20.8	9
	P01857	Ig gamma-1 chain C region	36.106	197	9	9	3	8.2	3
	P07339	Cathepsin D	44.552	193	12	12	5	10.2	5
	P62979	Ubiquitin-40S ribosomal protein S27a	17.965	190	10	10	3	15.4	3
	P02788	Lactotransferrin	78.182	190	6	6	5	6.8	5
	P37802	Transgelin-2	22.391	189	4	4	3	14.6	3
	P06733	Alpha-enolase	47.169	188	9	9	7	13.1	7
	Q16695	Histone H3.1t	15.508	184	15	15	5	25.7	5
	Q01469	Fatty acid-binding protein, epidermal	15.164	172	6	6	3	18.5	3
	P0CG05	Ig lambda-2 chain C regions	11.294	169	3	3	1	9.4	1
	P25815	Protein S100-P	10.4	161	3	3	2	24.2	2
	Q96QV6	Histone H2A type 1-A	14.234	156	4	4	2	12.2	2
	P24158	Myeloblastin	27.807	155	4	4	2	8.2	2
	P02545	Prelamin-A/C	74.139	154	6	6	6	7.8	6
	P27348	14-3-3 protein theta	27.764	150	8	8	4	12.7	4
	P13639	Elongation factor 2	95.338	147	4	4	4	4.1	4
	Q9C075	Keratin, type I cytoskeletal 23	48.131	146	7	7	4	7.1	4
	P07737	Profilin-1	15.054	145	4	4	2	14.3	2
	P06396	Gelsolin	85.698	142	4	4	3	3.3	3
	O76011	Keratin, type I cuticular Ha4	49.424	141	8	8	5	8.9	5
	P63104	14-3-3 protein zeta/delta	27.745	135	5	5	4	15.1	4
	P04075	Fructose-bisphosphate aldolase A	39.42	135	5	5	3	6.3	3
	P19013	Keratin, type II cytoskeletal 4	57.285	133	10	10	3	4.7	3
	P17900	Ganglioside GM2 activator	20.838	132	5	5	3	13	3
	P30740	Leukocyte elastase inhibitor	42.742	131	6	6	6	13.2	6
	P06748	Nucleophosmin	32.575	130	5	5	4	10.9	4
	Q6UWP8	Suprabasin	60.541	130	7	7	6	14.9	6
	A8K2U0	Alpha-2-macroglobulin-like protein 1	161.107	125	4	4	3	1.7	3
	O75369	Filamin-B	278.164	123	5	5	4	1.5	4
	P09651	Heterogeneous nuclear ribonucleoprotein A1	38.747	122	5	5	3	8.3	3
	P29034	Protein S100-A2	11.117	117	6	6	2	16.3	2
	P31949	Protein S100-A11	11.74	116	4	4	2	15.2	2
	P62258	14-3-3 protein epsilon	29.174	114	4	4	3	11	3
	P14923	Junction plakoglobin	81.745	114	6	6	6	7.1	6
	P08670	Vimentin	53.652	112	6	6	4	6.9	4
	B9A064	Immunoglobulin lambda-like polypeptide 5	23.063	111	4	4	1	3.7	1
	P18669	Phosphoglycerate mutase 1	28.804	104	2	2	2	8.3	2
	P12429	Annexin A3	36.375	104	3	3	2	5	2
	P22735	Protein-glutamine gamma-glutamyltransferase K	89.787	103	2	2	2	2.1	2
	P08246	Neutrophil elastase	28.518	103	2	2	1	3.7	1
	P07900	Heat shock protein HSP 90-alpha	84.66	102	5	5	4	4	4
	P25311	Zinc-alpha-2-glycoprotein	34.259	101	3	3	3	8.1	3
	Q71U36	Tubulin alpha-1A chain	50.136	101	6	6	3	5.3	3

## Sheet: C
Table S2C: Human proteins found to be enriched in follicular casts extracted from nasal and acne-affected skin of patients
Proteins are listed that are in enriched in acne-A1 and nose-A1 samples, respectively
gene	locus tag	# acne-A1_# nose-A1	annotation
VIM	P08670	6_1	Vimentin; vimentins are class-III intermediate filaments found in various non-epithelial cells, especially mesenchymal cells
ANXA3	P12429	6_0	Annexin A3; inhibitor of phospholipase A2, also possesses anti-coagulant properties
YWHAB	P31946	6_3	14-3-3 protein beta/alpha; adapter protein implicated in the regulation of a large spectrum of both general and specialized signaling pathways
FLNA	P21333	5_0	Filamin A, alpha; promotes orthogonal branching of actin filaments and links actin filaments to membrane glycoproteins
FLNB	O75369	5_0	Filamin B; connects cell membrane constituents to the actin cytoskeleton; may promote orthogonal branching of actin filaments and links actin filaments to membrane glycoproteins
ACTN1	P12814	5_3	Actinin, alpha 1; F-actin cross-linking protein which is thought to anchor actin to a variety of intracellular structures
GSN	P06396	6_1	Gelsolin (amyloidosis, Finnish type); calcium-regulated, actin-modulating protein that binds to the plus (or barbed) ends of actin monomers or filaments, preventing monomer exchange
PFN1	P07737	6_0	Profilin 1; binds to actin and affects the structure of the cytoskeleton; at high concentrations, profilin prevents the polymerization of actin
SERPINA1	P01009	6_1	Alpha-1-antitrypsin, serpin peptidase inhibitor, clade A (alpha-1 antiproteinase, antitrypsin), member 1; inhibitor of serine proteases; its primary target is elastase, but it also has a moderate affinity for plasmin and thrombin; irreversibly inhibits trypsin, chymotrypsin and plasminogen activator
LYZ	P61626	5_2	Lysozyme (renal amyloidosis); Lysozymes have primarily a bacteriolytic function
TXN	P10599	5_2	Thioredoxin; Participates in various redox reactions through the reversible oxidation of its active center dithiol to a disulfide and catalyzes dithiol-disulfide exchange reactions.
LTF	P02788	7_3	Lactotransferrin; Transferrins are iron binding transport proteins which can bind two Fe(3+) ions in association with the binding of an anion, usually bicarbonate
SERPINB1	P30740	6_2	Serpin peptidase inhibitor, clade B (ovalbumin), member 1; Regulates the activity of the neutrophil proteases elastase, cathepsin G, proteinase-3, chymase, chymotrypsin, and kallikrein-3
CTSG	P08311	5_0	Cathepsin G; Serine protease with trypsin- and chymotrypsin-like specificity. Cleaves complement C3. Has antibacterial activity
PRTN3	P24158	7_2	Myeloblastin; polymorphonuclear leukocyte serine protease that degrades elastin, fibronectin, laminin, vitronectin, and collagen types I, III, and IV
PGK1	P00558	6_2	Phosphoglycerate kinase 1; in addition to its role as a glycolytic enzyme, it seems that PGK-1 acts as a polymerase alpha cofactor protein
SBSN	Q6UWP8	5_2	Suprabasin; up-regulated in differentiating keratinocytes
LDHA	P00338	5_3	L-lactate dehydrogenase A chain
ORM1	P02763	4_0	Orosomucoid 1; appears to function in modulating the activity of the immune system during the acute-phase reaction
P4HB	P07237	4_0	Protein disulfide-isomerase; This multifunctional protein catalyzes the formation, breakage and rearrangement of disulfide bonds
HSP90AB1	P08238	4_0	Heat shock protein HSP 90-beta; Molecular chaperone that promotes the maturation, structural maintenance and proper regulation of specific target proteins involved for instance in cell cycle control and signal transduction.
ELANE	P08246	4_0	Neutrophil elastase; modifies the functions of natural killer cells, monocytes and granulocytes. Inhibits C5a-dependent neutrophil enzyme release and chemotaxis.
GCA	P28676	3_0	Grancalcin; Calcium-binding protein that may play a role in the adhesion of neutrophils to fibronectin. May play a role in the formation of focal adhesions.
HBB	P68871	3_0	Hemoglobin subunit beta, Involved in oxygen transport from the lung to the various peripheral tissues
HIST1H1C	P16403	3_0	Histone H1.2; Histone H1 protein binds to linker DNA between nucleosomes forming the macromolecular structure known as the chromatin fiber.
GSTP1	P09211	3_0	Glutathione S-transferase P, Conjugation of reduced glutathione to a wide number of exogenous and endogenous hydrophobic electrophiles. Regulates negatively CDK5 activity via p25/p35 translocation to prevent neurodegeneration
HIST1H2BB	P33778	4_0	Histone H2B type 1-B; Core component of nucleosome
EEF2	P13639	3_0	Elongation factor 2
LCP1	P13796	4_0	Plastin-2; lymphocyte cytosolic protein 1, Actin-binding protein. Plays a role in the activation of T-cells in response to costimulation through TCR/CD3 and CD2 or CD28. Modulates the cell surface expression of IL2RA/CD25 and CD69
CAPG	P40121	3_0	Macrophage-capping protein; Calcium-sensitive protein which reversibly blocks the barbed ends of actin filaments but does not sever preformed actin filaments. May play an important role in macrophage function. May play a role in regulating cytoplasmic and/or nuclear structures through potential interactions with actin
TKT	P29401	3_0	Transketolase
AZU1	P20160	3_0	Azurocidin; Cationic antimicrobial protein CAP37; this is a neutrophil granule-derived antibacterial and monocyte- and fibroblast-specific chemotactic glycoprotein.
YWHAQ	P27348	3_0	Tyrosine 3-monooxygenase/tryptophan 5-monooxygenase activation protein, theta polypeptide; Adapter protein implicated in the regulation of a large spectrum of both general and specialized signaling pathway
CAMP	P49913	3_0	Cathelicidin antimicrobial peptide; binds to bacterial lipopolysaccharides (LPS), has antibacterial activity
CORO1A	P31146	4_0	Coronin-1A, actin binding protein; may be a crucial component of the cytoskeleton of highly motile cells, functioning both in the invagination of large pieces of plasma membrane, as well as in forming protrusions of the plasma membrane involved in cell locomotion
YWHAG	P61981	3_0	Tyrosine 3-monooxygenase/tryptophan 5-monooxygenase activation protein, gamma polypeptide; adapter protein implicated in the regulation of a large spectrum of both general and specialized signaling pathway
ACTN4	O43707	4_1	Actinin, alpha 4; F-actin cross-linking protein which is thought to anchor actin to a variety of intracellular structures
TPM4	P67936	4_1	Tropomyosin alpha-4 chain; binds to actin filaments in muscle and non-muscle cells
CTSA	P10619	1_6	Cathepsin A; Lysosomal protective protein, Protective protein appears to be essential for both the activity of beta-galactosidase and neuraminidase, it associates with these enzymes and exerts a protective function necessary for their stability and activity.
CTSB	P07858	4_9	Cathepsin B; Thiol protease which is believed to participate in intracellular degradation and turnover of proteins
ACPP	P15309	2_10	Prostatic acid phosphatase; A non-specific tyrosine phosphatase that dephosphorylates a diverse number of substrates under acidic conditions (pH 4-6) including alkyl, aryl, and acyl orthophosphate monoesters and phosphorylated proteins
PRDX1	Q06830	3_6	Peroxiredoxin 1; Involved in redox regulation of the cell. Reduces peroxides with reducing equivalents provided through the thioredoxin system but not from glutaredoxin. May play an important role in eliminating peroxides generated during metabolism
PRDX2	P32119	1_6	Peroxiredoxin 2; Involved in redox regulation of the cell. Reduces peroxides with reducing equivalents provided through the thioredoxin system. It is not able to receive electrons from glutaredoxin. May play an important role in eliminating peroxides generated during metabolism
ATP5A1	P25705	0_5	ATP synthase, H+ transporting, mitochondrial F1 complex, alpha subunit 1
MDH2	P40926	1_5	Malate dehydrogenase, mitochondrial
CKMT1A	P12532	0_7	Creatine kinase U-type, mitochondrial; Reversibly catalyzes the transfer of phosphate between ATP and various phosphogens (e.g. creatine phosphate)
HEXB	P07686	2_7	Beta-hexosaminidase subunit beta, Responsible for the degradation of GM2 gangliosides
HIST1H2BA	Q96A08	1_5	Histone H2B type 1-A
CREG1	O75629	2_7	Protein CREG1; may contribute to the transcriptional control of cell growth and differentiation
KRT7	P08729	1_5	Keratin, type II cytoskeletal 7; blocks interferon-dependent interphase and stimulates DNA synthesis in cells.
ARG1	P05089	2_6	Arginase-1; L-arginine + H2O = L-ornithine + urea.
APOD	P05090	2_6	Apolipoprotein D; APOD occurs in the macromolecular complex with lecithin-cholesterol acyltransferase. It is probably involved in the transport and binding of bilin.
AGA	P20933	2_6	N(4)-(beta-N-acetylglucosaminyl)-L-asparaginase; cleaves the GlcNAc-Asn bond which joins oligosaccharides to the peptide of asparagine-linked glycoproteinsN(4)-(beta-N-acetylglucosaminyl)-L-asparaginase
PLEC	Q15149	3_6	Plectin; Interlinks intermediate filaments with microtubules and microfilaments and anchors intermediate filaments to desmosomes or hemidesmosomes
SLC25A5	P05141	0_3	ADP/ATP translocase 2
ANXA4	P09525	0_3	Annexin A4; Calcium/phospholipid-binding protein which promotes membrane fusion and is involved in exocytosis
CPA4	Q9UI42	0_3	Carboxypeptidase A4; metalloprotease that could be involved in the histone hyperacetylation pathway
VDAC1	P21796	1_4	Voltage-dependent anion-selective channel protein 1; forms a channel through the mitochondrial outer membrane and also the plasma membrane.
SYPL1	Q16563	0_3	Synaptophysin-like protein 1
KRT19	P08727	1_4	Keratin, type I cytoskeletal 19; Involved in the organization of myofibers

## Sheet: D
Table S2D: Human proteins identified in follicular casts extracted from the nasal skin of healthy individuals (nose-H1)
Subsample Name	Accession Nr	Protein Name	Mass kDa	Score	Matches	Significant Matches	Significant Sequences	Coverage %	Unique Peptides
Nose-H1-A	Q04695	Keratin, type I cytoskeletal 17	48.106	12329	337	337	36	75.2	36
	P13645	Keratin, type I cytoskeletal 10	58.827	9282	215	215	32	61.3	32
	P02538	Keratin, type II cytoskeletal 6A	60.045	8985	326	326	46	65.4	46
	P04259	Keratin, type II cytoskeletal 6B	60.067	8427	304	304	43	61.5	43
	P06702	Protein S100-A9	13.242	7554	218	218	9	78.1	9
	P02533	Keratin, type I cytoskeletal 14	51.561	6891	215	215	35	68.2	35
	P13647	Keratin, type II cytoskeletal 5	62.378	6051	234	234	41	52.5	41
	P04264	Keratin, type II cytoskeletal 1	66.039	5653	170	170	37	56.8	37
	P08779	Keratin, type I cytoskeletal 16	51.268	4454	155	155	31	62.8	31
	P29508	Serpin B3	44.565	3900	128	128	26	61.3	26
	P48594	Serpin B4	44.854	3860	125	125	28	62.3	28
	P07339	Cathepsin D	44.552	3169	88	88	13	41.5	13
	P15924	Desmoplakin	331.774	3151	101	101	55	22.3	55
	O95678	Keratin, type II cytoskeletal 75	59.56	2665	117	117	18	24.5	18
	Q5XKE5	Keratin, type II cytoskeletal 79	57.836	2466	98	98	27	48.4	27
	P04406	Glyceraldehyde-3-phosphate dehydrogenase	36.053	2369	68	68	12	41.5	12
	P31151	Protein S100-A7	11.471	2335	92	92	8	68.3	8
	P06576	ATP synthase subunit beta, mitochondrial	56.56	2306	60	60	20	59.2	20
	P07355	Annexin A2	38.604	2269	69	69	21	55.5	21
	P35908	Keratin, type II cytoskeletal 2 epidermal	65.433	2221	89	89	23	40.2	23
	P01857	Ig gamma-1 chain C region	36.106	2101	81	81	10	41.8	10
	P19012	Keratin, type I cytoskeletal 15	49.212	1647	85	85	9	14.9	9
	P60709	Actin, cytoplasmic 1	41.737	1641	52	52	12	42.9	12
	P0CG05	Ig lambda-2 chain C regions	11.294	1626	41	41	4	55.7	4
	P01011	Alpha-1-antichymotrypsin	47.651	1585	43	43	11	31.9	11
	Q9NZT1	Calmodulin-like protein 5	15.893	1561	35	35	7	58.9	7
	P35579	Myosin-9	226.532	1472	42	42	23	15.8	23
	P01834	Ig kappa chain C region	11.609	1433	34	34	6	80.2	6
	P12532	Creatine kinase U-type, mitochondrial	47.037	1415	34	34	13	40.5	13
	Q86SG5	Protein S100-A7A	11.305	1403	62	62	5	47.5	5
	P25705	ATP synthase subunit alpha, mitochondrial	59.751	1362	31	31	15	36.5	15
	P31944	Caspase-14	27.68	1307	41	41	15	55.8	15
	P35527	Keratin, type I cytoskeletal 9	62.064	1241	34	34	15	32.9	15
	P68371	Tubulin beta-4B chain	49.831	1223	39	39	11	32.4	11
	P27482	Calmodulin-like protein 3	16.891	1172	25	25	7	50.3	7
	P47929	Galectin-7	15.075	1132	31	31	8	72.8	8
	P02545	Prelamin-A/C	74.139	1114	42	42	22	34.3	22
	P05109	Protein S100-A8	10.835	1074	51	51	7	50.5	7
	P01859	Ig gamma-2 chain C region	35.901	1031	59	59	6	19.6	6
	P07437	Tubulin beta chain	49.671	1029	31	31	10	28.6	10
	Q13509	Tubulin beta-3 chain	50.433	911	27	27	7	21.6	7
	P12035	Keratin, type II cytoskeletal 3	64.417	910	39	39	12	16.9	12
	Q9C075	Keratin, type I cytoskeletal 23	48.131	891	26	26	7	25.8	7
	Q14CN4	Keratin, type II cytoskeletal 72	55.877	872	36	36	7	10.2	7
	A8K2U0	Alpha-2-macroglobulin-like protein 1	161.107	838	36	36	20	16.6	20
	P01860	Ig gamma-3 chain C region	41.287	823	57	57	8	20.4	8
	P09525	Annexin A4	35.883	815	17	17	8	32.3	8
	Q7Z794	Keratin, type II cytoskeletal 1b	61.901	811	26	26	12	20.2	12
	P04792	Heat shock protein beta-1	22.783	802	18	18	6	33.7	6
	P11021	78 kDa glucose-regulated protein	72.333	801	26	26	13	22.2	13
	Q6KB66	Keratin, type II cytoskeletal 80	50.525	783	28	28	15	35.6	15
	P40926	Malate dehydrogenase, mitochondrial	35.503	775	23	23	10	40.2	10
	P62736	Actin, aortic smooth muscle	42.009	768	30	30	7	22.3	7
	Q01546	Keratin, type II cytoskeletal 2 oral	65.841	760	41	41	14	14.3	14
	P04040	Catalase	59.756	755	24	24	12	29.4	12
	P14923	Junction plakoglobin	81.745	748	29	29	16	24	16
	Q9HCY8	Protein S100-A14	11.662	745	18	18	6	74	6
	P07858	Cathepsin B	37.822	745	26	26	7	24.5	7
	P05089	Arginase-1	34.735	744	25	25	9	31.1	9
	P62158	Calmodulin	16.838	710	23	23	4	30.9	4
	P63104	14-3-3 protein zeta/delta	27.745	669	23	23	10	44.9	10
	P31947	14-3-3 protein sigma	27.774	653	27	27	11	42.7	11
	P25311	Zinc-alpha-2-glycoprotein	34.259	646	22	22	11	44.3	11
	P60174	Triosephosphate isomerase	30.791	626	18	18	8	32.9	8
	P68363	Tubulin alpha-1B chain	50.152	614	20	20	7	23.7	7
	O43707	Alpha-actinin-4	104.854	596	21	21	13	17.9	13
	P80188	Neutrophil gelatinase-associated lipocalin	22.588	584	19	19	8	57.1	8
	P12814	Alpha-actinin-1	103.058	581	23	23	11	14.9	11
	P05090	Apolipoprotein D	21.276	574	22	22	6	30.2	6
	P49748	Very long-chain specific acyl-CoA dehydrogenase, mitochondrial	70.39	565	20	20	14	26	14
	P08758	Annexin A5	35.937	551	18	18	9	33.8	9
	B9A064	Immunoglobulin lambda-like polypeptide 5	23.063	549	17	17	4	26.6	4
	Q7Z406	Myosin-14	227.871	536	17	17	14	8.1	14
	P05787	Keratin, type II cytoskeletal 8	53.704	533	24	24	10	15.3	10
	P01620	Ig kappa chain V-III region SIE	11.775	524	8	8	3	39.4	3
	P01040	Cystatin-A	11.006	520	16	16	7	84.7	7
	P06733	Alpha-enolase	47.169	518	13	13	8	28.6	8
	P32119	Peroxiredoxin-2	21.892	507	17	17	7	32.8	7
	P31949	Protein S100-A11	11.74	503	15	15	4	42.9	4
	P19971	Thymidine phosphorylase	49.955	493	13	13	9	24.5	9
	P02768	Serum albumin	69.367	459	24	24	11	18.2	11
	P51688	N-sulphoglucosamine sulphohydrolase	56.695	453	13	13	4	9.2	4
	P04083	Annexin A1	38.714	445	13	13	6	26.9	6
	Q13510	Acid ceramidase	44.66	442	16	16	5	17.7	5
	P68366	Tubulin alpha-4A chain	49.924	442	14	14	5	17.2	5
	O75629	Protein CREG1	24.075	439	11	11	3	20.5	3
	P01593	Ig kappa chain V-I region AG	11.992	413	6	6	2	31.5	2
	P21796	Voltage-dependent anion-selective channel protein 1	30.773	410	13	13	7	29.7	7
	P06753	Tropomyosin alpha-3 chain	32.819	397	13	13	7	20.1	7
	P07686	Beta-hexosaminidase subunit beta	63.111	389	17	17	8	16	8
	P67936	Tropomyosin alpha-4 chain	28.522	379	12	12	7	23.4	7
	P38646	Stress-70 protein, mitochondrial	73.68	375	13	13	8	15.5	8
	Q9UIV8	Serpin B13	44.276	371	9	9	4	10	4
	P05091	Aldehyde dehydrogenase, mitochondrial	56.381	369	16	16	11	25	11
	Q8WVV4	Protein POF1B	68.065	368	16	16	13	25.1	13
	Q15149	Plectin	531.791	367	20	20	15	3.9	15
	P17900	Ganglioside GM2 activator	20.838	366	14	14	5	27.5	5
	P55072	Transitional endoplasmic reticulum ATPase	89.322	356	12	12	6	11	6
	P10809	60 kDa heat shock protein, mitochondrial	61.055	354	12	12	9	19.2	9
	P61604	10 kDa heat shock protein, mitochondrial	10.932	353	10	10	6	52.9	6
	P20073	Annexin A7	52.739	351	9	9	5	11.5	5
	P12830	Cadherin-1	97.456	349	10	10	5	9	5
	P04075	Fructose-bisphosphate aldolase A	39.42	348	13	13	7	23.4	7
	P22735	Protein-glutamine gamma-glutamyltransferase K	89.787	345	11	11	7	10	7
	P15289	Arylsulfatase A	53.588	344	10	10	4	13.4	4
	P22695	Cytochrome b-c1 complex subunit 2, mitochondrial	48.443	342	8	8	5	16.8	5
	P35232	Prohibitin	29.804	334	11	11	8	36.8	8
	P28066	Proteasome subunit alpha type-5	26.411	333	10	10	4	22.4	4
	P08238	Heat shock protein HSP 90-beta	83.264	325	12	12	9	14	9
	P09211	Glutathione S-transferase P	23.356	318	10	10	6	41	6
	P11142	Heat shock cognate 71 kDa protein	70.898	314	10	10	7	13.6	7
	O14773	Tripeptidyl-peptidase 1	61.248	310	13	13	6	16.7	6
	P15309	Prostatic acid phosphatase	44.566	307	14	14	9	26.2	9
	P27348	14-3-3 protein theta	27.764	306	14	14	6	27.8	6
	P06865	Beta-hexosaminidase subunit alpha	60.703	302	14	14	7	15.5	7
	Q8N1N4	Keratin, type II cytoskeletal 78	56.866	302	12	12	8	16	8
	P20930	Filaggrin	435.17	298	15	15	9	2.7	9
	Q14525	Keratin, type I cuticular Ha3-II	46.214	296	17	17	6	18.6	6
	P06748	Nucleophosmin	32.575	292	8	8	2	16.7	2
	Q96FQ6	Protein S100-A16	11.801	284	10	10	5	55.3	5
	P20933	N(4)-(beta-N-acetylglucosaminyl)-L-asparaginase	37.208	280	9	9	3	11.8	3
	P27824	Calnexin	67.568	278	9	9	3	6.9	3
	Q96QA5	Gasdermin-A	49.365	277	12	12	8	22.7	8
	P10619	Lysosomal protective protein	54.466	277	7	7	3	6.5	3
	P08729	Keratin, type II cytoskeletal 7	51.386	276	11	11	8	14.5	8
	Q01469	Fatty acid-binding protein, epidermal	15.164	275	11	11	6	43	6
	Q07021	Complement component 1 Q subcomponent-binding protein, mitochondrial	31.362	272	6	6	4	16.7	4
	P42765	3-ketoacyl-CoA thiolase, mitochondrial	41.924	272	8	8	5	19.9	5
	Q6P4A8	Phospholipase B-like 1	63.255	272	7	7	4	10.3	4
	P01876	Ig alpha-1 chain C region	37.655	269	10	10	5	14.2	5
	Q13011	Delta(3,5)-Delta(2,4)-dienoyl-CoA isomerase, mitochondrial	35.816	265	9	9	5	19.5	5
	Q7L5L3	Glycerophosphodiester phosphodiesterase domain-containing protein 3	36.596	264	10	10	4	12.9	4
	Q96P63	Serpin B12	46.276	260	9	9	3	10.6	3
	P01861	Ig gamma-4 chain C region	35.941	260	15	15	4	14.7	4
	Q86Y46	Keratin, type II cytoskeletal 73	58.923	259	15	15	7	10.6	7
	P61916	Epididymal secretory protein E1	16.57	257	11	11	5	43	5
	P00441	Superoxide dismutase [Cu-Zn]	15.936	256	6	6	3	39.6	3
	P13928	Annexin A8	36.881	255	6	6	5	24.8	5
	Q9UHL4	Dipeptidyl peptidase 2	54.341	250	11	11	6	13.8	6
	Q06830	Peroxiredoxin-1	22.11	250	13	13	8	37.7	8
	P21333	Filamin-A	280.739	239	7	7	4	2.9	4
	P25815	Protein S100-P	10.4	237	6	6	2	24.2	2
	P01024	Complement C3	187.148	235	7	7	6	4.6	6
	P08107	Heat shock 70 kDa protein 1A/1B	70.052	233	9	9	5	10.5	5
	P68104	Elongation factor 1-alpha 1	50.141	231	9	9	4	11.9	4
	P23528	Cofilin-1	18.502	229	7	7	5	42.2	5
	P29034	Protein S100-A2	11.117	228	7	7	4	27.6	4
	O15296	Arachidonate 15-lipoxygenase B	75.857	226	5	5	3	6.5	3
	P17050	Alpha-N-acetylgalactosaminidase	46.565	224	7	7	4	14.6	4
	O00754	Lysosomal alpha-mannosidase	113.744	223	8	8	5	5.3	5
	P36957	Dihydrolipoyllysine-residue succinyltransferase component of 2-oxoglutarate dehydrogenase complex, mitochondrial	48.755	220	6	6	4	10.4	4
	P40939	Trifunctional enzyme subunit alpha, mitochondrial	83	219	7	7	7	13.1	7
	P49411	Elongation factor Tu, mitochondrial	49.542	216	6	6	3	9.3	3
	P18669	Phosphoglycerate mutase 1	28.804	215	8	8	5	35.4	5
	P12429	Annexin A3	36.375	215	8	8	8	30.3	8
	P62805	Histone H4	11.367	210	8	8	3	29.1	3
	P11310	Medium-chain specific acyl-CoA dehydrogenase, mitochondrial	46.588	207	7	7	5	13.1	5
	O14818	Proteasome subunit alpha type-7	27.887	206	8	8	6	34.3	6
	O60911	Cathepsin L2	37.329	205	8	8	3	14.1	3
	P10599	Thioredoxin	11.737	203	8	8	5	42.9	5
	Q9UI42	Carboxypeptidase A4	47.351	203	6	6	3	10.7	3
	P62937	Peptidyl-prolyl cis-trans isomerase A	18.012	201	9	9	6	31.5	6
	P14618	Pyruvate kinase isozymes M1/M2	57.937	201	9	9	8	19.2	8
	P00403	Cytochrome c oxidase subunit 2	25.565	197	8	8	5	27.8	5
	P55084	Trifunctional enzyme subunit beta, mitochondrial	51.294	197	11	11	9	23.2	9
	P18206	Vinculin	123.799	197	8	8	5	5.3	5
	P31946	14-3-3 protein beta/alpha	28.082	196	12	12	6	24.4	6
	P45880	Voltage-dependent anion-selective channel protein 2	31.567	195	7	7	3	10.2	3
	O76009	Keratin, type I cuticular Ha3-I	45.94	194	7	7	6	18.8	6
	Q8NEX9	Short-chain dehydrogenase/reductase family 9C member 7	35.263	192	9	9	4	12.5	4
	P58107	Epiplakin	555.621	191	6	6	4	1.3	4
	P07237	Protein disulfide-isomerase	57.116	190	8	8	5	10	5
	P00338	L-lactate dehydrogenase A chain	36.689	190	8	8	4	13.3	4
	O75342	Arachidonate 12-lipoxygenase, 12R-type	80.356	184	5	5	4	8.6	4
	P62979	Ubiquitin-40S ribosomal protein S27a	17.965	183	6	6	3	24.4	3
	O95294	RasGAP-activating-like protein 1	90.016	179	10	10	6	8.6	6
	P62258	14-3-3 protein epsilon	29.174	177	11	11	4	16.5	4
	Q9HAT2	Sialate O-acetylesterase	58.315	175	8	8	4	9.8	4
	Q08380	Galectin-3-binding protein	65.331	173	4	4	3	7	3
	O00584	Ribonuclease T2	29.481	171	6	6	4	22.7	4
	P31930	Cytochrome b-c1 complex subunit 1, mitochondrial	52.646	171	6	6	4	11.5	4
	P04080	Cystatin-B	11.14	166	4	4	3	45.9	3
	P05783	Keratin, type I cytoskeletal 18	48.058	164	12	12	2	3.7	2
	P04066	Tissue alpha-L-fucosidase	53.689	163	8	8	4	12.4	4
	P22532	Small proline-rich protein 2D	7.905	163	6	6	4	61.1	4
	P49419	Alpha-aminoadipic semialdehyde dehydrogenase	58.487	162	6	6	5	12.1	5
	P49327	Fatty acid synthase	273.427	161	7	7	6	2.7	6
	P06396	Gelsolin	85.698	160	4	4	3	6.3	3
	P01766	Ig heavy chain V-III region BRO	13.227	158	2	2	1	15.8	1
	P09972	Fructose-bisphosphate aldolase C	39.456	156	3	3	1	6.3	1
	P53634	Dipeptidyl peptidase 1	51.854	154	4	4	3	8.2	3
	P13639	Elongation factor 2	95.338	151	7	7	5	7.5	5
	P48047	ATP synthase subunit O, mitochondrial	23.277	149	5	5	3	16.9	3
	O75390	Citrate synthase, mitochondrial	51.712	147	3	3	2	5.2	2
	P06703	Protein S100-A6	10.18	146	6	6	2	16.7	2
	P09668	Pro-cathepsin H	37.394	146	4	4	2	7.2	2
	Q16698	2,4-dienoyl-CoA reductase, mitochondrial	36.068	146	6	6	4	13.4	4
	Q8IV08	Phospholipase D3	54.705	145	7	7	4	11.6	4
	P00505	Aspartate aminotransferase, mitochondrial	47.518	143	4	4	2	5.1	2
	P07737	Profilin-1	15.054	143	5	5	3	31.4	3
	P46940	Ras GTPase-activating-like protein IQGAP1	189.252	141	5	5	5	3.9	5
	P13804	Electron transfer flavoprotein subunit alpha, mitochondrial	35.08	140	2	2	2	13.2	2
	Q99623	Prohibitin-2	33.296	138	5	5	3	10.4	3
	P14625	Endoplasmin	92.469	138	4	4	2	3.2	2
	P25787	Proteasome subunit alpha type-2	25.899	135	3	3	3	23.1	3
	P05141	ADP/ATP translocase 2	32.852	134	7	7	4	13.8	4
	P02671	Fibrinogen alpha chain	94.973	134	2	2	1	1.5	1
	P63244	Guanine nucleotide-binding protein subunit beta-2-like 1	35.077	132	4	4	3	11.7	3
	Q9Y6N5	Sulfide:quinone oxidoreductase, mitochondrial	49.961	132	4	4	3	7.8	3
	A6NL28	Putative tropomyosin alpha-3 chain-like protein	26.269	132	3	3	2	10.3	2
	Q92874	Deoxyribonuclease-1-like 2	32.853	129	3	3	2	9	2
	P50995	Annexin A11	54.39	129	6	6	5	12.7	5
	P22626	Heterogeneous nuclear ribonucleoproteins A2/B1	37.43	127	3	3	2	7.4	2
	P30101	Protein disulfide-isomerase A3	56.782	126	3	3	3	9.1	3
	P33121	Long-chain-fatty-acid--CoA ligase 1	77.943	126	6	6	4	6.7	4
	P00558	Phosphoglycerate kinase 1	44.615	125	6	6	6	19.4	6
	P11177	Pyruvate dehydrogenase E1 component subunit beta, mitochondrial	39.233	125	3	3	2	8.9	2
	P11279	Lysosome-associated membrane glycoprotein 1	44.882	124	3	3	2	4.8	2
	P54802	Alpha-N-acetylglucosaminidase	82.266	124	4	4	4	9	4
	P50897	Palmitoyl-protein thioesterase 1	34.193	123	3	3	1	4.9	1
	P80108	Phosphatidylinositol-glycan-specific phospholipase D	92.336	123	3	3	2	2.9	2
	P01598	Ig kappa chain V-I region EU	11.788	123	2	2	2	26.9	2
	Q5D862	Filaggrin-2	248.073	122	3	3	1	0.5	1
	Q16762	Thiosulfate sulfurtransferase	33.429	120	4	4	3	14.5	3
	P06744	Glucose-6-phosphate isomerase	63.147	120	3	3	2	5.7	2
	Q99714	3-hydroxyacyl-CoA dehydrogenase type-2	26.923	119	5	5	3	14.2	3
	P35749	Myosin-11	227.339	119	5	5	5	2.3	5
	Q14956	Transmembrane glycoprotein NMB	63.923	118	5	5	2	4.7	2
	P17174	Aspartate aminotransferase, cytoplasmic	46.248	115	4	4	4	14	4
	Q14574	Desmocollin-3	99.969	114	4	4	3	4.2	3
	P01765	Ig heavy chain V-III region TIL	12.356	114	2	2	1	16.5	1
	P51648	Fatty aldehyde dehydrogenase	54.848	111	5	5	4	10.3	4
	P25789	Proteasome subunit alpha type-4	29.484	111	4	4	2	6.9	2
	O75635	Serpin B7	42.905	110	4	4	4	12.4	4
	P60842	Eukaryotic initiation factor 4A-I	46.154	110	4	4	2	5.7	2
	P00491	Purine nucleoside phosphorylase	32.118	109	5	5	4	20.4	4
	P15586	N-acetylglucosamine-6-sulfatase	62.082	109	5	5	4	8.5	4
	P15531	Nucleoside diphosphate kinase A	17.149	108	2	2	1	11.2	1
	O43240	Kallikrein-10	30.17	108	5	5	4	15.9	4
	P35237	Serpin B6	42.622	108	3	3	2	7.2	2
	P05388	60S acidic ribosomal protein P0	34.274	107	3	3	3	17	3
	Q6ZVX7	F-box only protein 50	30.847	107	3	3	3	18.5	3
	P04908	Histone H2A type 1-B/E	14.135	106	3	3	2	21.5	2
	P32320	Cytidine deaminase	16.185	105	3	3	2	21.2	2
	P09622	Dihydrolipoyl dehydrogenase, mitochondrial	54.177	105	5	5	5	11	5
	O75369	Filamin-B	278.164	105	4	4	3	1.5	3
	Q99456	Keratin, type I cytoskeletal 12	53.511	105	7	7	3	5.5	3
	O75131	Copine-3	60.131	104	4	4	3	5.4	3
	Q02413	Desmoglein-1	113.748	104	6	6	5	6.7	5
	O75223	Gamma-glutamylcyclotransferase	21.008	104	5	5	1	5.3	1
	Q08554	Desmocollin-1	99.987	103	1	1	1	1.7	1
	P16152	Carbonyl reductase [NADPH] 1	30.375	103	2	2	2	10.5	2
	P42785	Lysosomal Pro-X carboxypeptidase	55.8	102	2	2	1	3.8	1
	P43307	Translocon-associated protein subunit alpha	32.235	101	5	5	2	8	2
	P13798	Acylamino-acid-releasing enzyme	81.225	100	4	4	2	2.9	2
Nose-H1-B	P02538	Keratin, type II cytoskeletal 6A	60.045	4675	185	185	36	53.5	36
	P04264	Keratin, type II cytoskeletal 1	66.039	4216	149	149	29	48	29
	P04259	Keratin, type II cytoskeletal 6B	60.067	4199	167	167	33	49.6	33
	P13645	Keratin, type I cytoskeletal 10	58.827	3955	127	127	26	43.5	26
	Q04695	Keratin, type I cytoskeletal 17	48.106	3857	148	148	29	56.9	29
	P35527	Keratin, type I cytoskeletal 9	62.064	3852	95	95	16	42.1	16
	P13647	Keratin, type II cytoskeletal 5	62.378	3577	154	154	34	48.1	34
	P02533	Keratin, type I cytoskeletal 14	51.561	3511	125	125	26	50.8	26
	P35908	Keratin, type II cytoskeletal 2 epidermal	65.433	3190	99	99	26	43.3	26
	P08779	Keratin, type I cytoskeletal 16	51.268	2950	107	107	24	48.2	24
	P06702	Protein S100-A9	13.242	1594	53	53	10	78.9	10
	P07339	Cathepsin D	44.552	1048	40	40	9	25.5	9
	P19012	Keratin, type I cytoskeletal 15	49.212	981	51	51	10	17.8	10
	P31151	Protein S100-A7	11.471	958	39	39	6	35.6	6
	P07355	Annexin A2	38.604	907	32	32	14	41.3	14
	P48594	Serpin B4	44.854	682	34	34	11	30.3	11
	P27482	Calmodulin-like protein 3	16.891	678	19	19	4	31.5	4
	P05109	Protein S100-A8	10.835	663	32	32	6	49.5	6
	Q5XKE5	Keratin, type II cytoskeletal 79	57.836	640	34	34	17	30.7	17
	P01857	Ig gamma-1 chain C region	36.106	626	34	34	8	28.2	8
	P29508	Serpin B3	44.565	606	33	33	12	31.8	12
	P0CG05	Ig lambda-2 chain C regions	11.294	519	11	11	2	23.6	2
	P04406	Glyceraldehyde-3-phosphate dehydrogenase	36.053	445	17	17	5	21.2	5
	P15924	Desmoplakin	331.774	440	30	30	19	6.6	19
	P60709	Actin, cytoplasmic 1	41.737	415	22	22	9	24.5	9
	Q7Z794	Keratin, type II cytoskeletal 1b	61.901	403	16	16	6	8.5	6
	Q01546	Keratin, type II cytoskeletal 2 oral	65.841	357	23	23	10	12.9	10
	Q86YZ3	Hornerin	282.39	333	12	12	4	2.3	4
	P31944	Caspase-14	27.68	306	10	10	5	17.8	5
	P01860	Ig gamma-3 chain C region	41.287	304	22	22	6	16.4	6
	P02545	Prelamin-A/C	74.139	302	11	11	7	11	7
	Q9NZT1	Calmodulin-like protein 5	15.893	302	11	11	5	45.9	5
	P12532	Creatine kinase U-type, mitochondrial	47.037	284	12	12	5	12.5	5
	P05787	Keratin, type II cytoskeletal 8	53.704	257	18	18	7	11.4	7
	Q9HCY8	Protein S100-A14	11.662	237	6	6	4	44.2	4
	P60174	Triosephosphate isomerase	30.791	222	7	7	3	14	3
	P31947	14-3-3 protein sigma	27.774	212	11	11	7	27.4	7
	P47929	Galectin-7	15.075	206	5	5	2	16.9	2
	P06576	ATP synthase subunit beta, mitochondrial	56.56	203	11	11	6	15.5	6
	P17900	Ganglioside GM2 activator	20.838	190	8	8	3	13	3
	P02768	Serum albumin	69.367	182	8	8	6	10	6
	P07858	Cathepsin B	37.822	178	8	8	5	18.3	5
	P05090	Apolipoprotein D	21.276	168	8	8	3	16.4	3
	P01834	Ig kappa chain C region	11.609	166	4	4	2	35.8	2
	P25815	Protein S100-P	10.4	147	3	3	1	13.7	1
	P05089	Arginase-1	34.735	144	6	6	3	9	3
	P01040	Cystatin-A	11.006	143	6	6	4	60.2	4
	Q7RTS7	Keratin, type II cytoskeletal 74	57.865	143	10	10	6	6.6	6
	Q86Y46	Keratin, type II cytoskeletal 73	58.923	140	10	10	6	7.8	6
	P01011	Alpha-1-antichymotrypsin	47.651	135	7	7	4	10.9	4
	P11021	78 kDa glucose-regulated protein	72.333	134	7	7	5	9.5	5
	A8MT79	Putative zinc-alpha-2-glycoprotein-like 1	22.98	124	3	3	1	4.9	1
	P14923	Junction plakoglobin	81.745	122	6	6	5	7.9	5
	P51688	N-sulphoglucosamine sulphohydrolase	56.695	117	4	4	2	4.8	2
	P09493	Tropomyosin alpha-1 chain	32.709	116	4	4	2	8.1	2
	Q6KB66	Keratin, type II cytoskeletal 80	50.525	116	6	6	5	11.9	5
	P10619	Lysosomal protective protein	54.466	111	2	2	1	2.7	1
	P62158	Calmodulin	16.838	108	8	8	2	16.1	2
	P20930	Filaggrin	435.17	106	3	3	1	0.2	1
	Q02413	Desmoglein-1	113.748	106	4	4	2	2.5	2
	P01876	Ig alpha-1 chain C region	37.655	105	4	4	3	7.9	3
Nose-H1-C	P02538	Keratin, type II cytoskeletal 6A	60.045	3303	135	135	32	50	32
	Q04695	Keratin, type I cytoskeletal 17	48.106	3098	121	121	27	57.9	27
	P04259	Keratin, type II cytoskeletal 6B	60.067	2915	119	119	29	46.1	29
	P04264	Keratin, type II cytoskeletal 1	66.039	2913	113	113	25	40.5	25
	P13645	Keratin, type I cytoskeletal 10	58.827	2782	100	100	22	34.9	22
	P13647	Keratin, type II cytoskeletal 5	62.378	2535	109	109	27	41.4	27
	P02533	Keratin, type I cytoskeletal 14	51.561	2491	94	94	21	44.3	21
	P08779	Keratin, type I cytoskeletal 16	51.268	1874	82	82	21	45.9	21
	P35527	Keratin, type I cytoskeletal 9	62.064	1483	39	39	10	21.5	10
	P06702	Protein S100-A9	13.242	1253	46	46	6	56.1	6
	P35908	Keratin, type II cytoskeletal 2 epidermal	65.433	1066	43	43	12	18.3	12
	P07339	Cathepsin D	44.552	737	33	33	8	23.5	8
	P07355	Annexin A2	38.604	579	20	20	11	32.7	11
	Q5XKE5	Keratin, type II cytoskeletal 79	57.836	549	32	32	15	25.8	15
	P31151	Protein S100-A7	11.471	492	20	20	5	34.7	5
	P48594	Serpin B4	44.854	491	25	25	7	19.2	7
	P01857	Ig gamma-1 chain C region	36.106	472	23	23	7	23.9	7
	P0CG05	Ig lambda-2 chain C regions	11.294	437	10	10	3	41.5	3
	P05109	Protein S100-A8	10.835	425	19	19	5	47.3	5
	P29508	Serpin B3	44.565	394	23	23	9	23.3	9
	P27482	Calmodulin-like protein 3	16.891	362	13	13	4	31.5	4
	Q7Z794	Keratin, type II cytoskeletal 1b	61.901	346	11	11	4	5	4
	P31944	Caspase-14	27.68	300	11	11	4	14.5	4
	P04406	Glyceraldehyde-3-phosphate dehydrogenase	36.053	222	8	8	3	10.7	3
	P01860	Ig gamma-3 chain C region	41.287	211	14	14	6	16.4	6
	P05787	Keratin, type II cytoskeletal 8	53.704	192	12	12	4	5.8	4
	P60709	Actin, cytoplasmic 1	41.737	191	15	15	7	22.7	7
	Q9NZT1	Calmodulin-like protein 5	15.893	175	7	7	2	13	2
	P01834	Ig kappa chain C region	11.609	161	4	4	2	35.8	2
	P17900	Ganglioside GM2 activator	20.838	146	4	4	2	8.8	2
	P02545	Prelamin-A/C	74.139	144	5	5	4	5.6	4
	Q9HCY8	Protein S100-A14	11.662	137	3	3	2	23.1	2
	Q86Y46	Keratin, type II cytoskeletal 73	58.923	137	9	9	5	7.6	5
	P25815	Protein S100-P	10.4	136	2	2	1	13.7	1
	P01011	Alpha-1-antichymotrypsin	47.651	131	7	7	4	8.7	4
	P15924	Desmoplakin	331.774	128	8	8	6	1.8	6
	P25311	Zinc-alpha-2-glycoprotein	34.259	122	5	5	2	7.4	2
	P47929	Galectin-7	15.075	120	2	2	1	8.1	1
	P05090	Apolipoprotein D	21.276	120	5	5	3	15.3	3
	P06703	Protein S100-A6	10.18	116	5	5	2	16.7	2
	P10619	Lysosomal protective protein	54.466	114	2	2	1	2.7	1
	P60174	Triosephosphate isomerase	30.791	102	3	3	2	6.6	2
	P62979	Ubiquitin-40S ribosomal protein S27a	17.965	100	4	4	3	24.4	3
Nose-H1-D	P04264	Keratin, type II cytoskeletal 1	66.039	4573	159	159	33	50.8	33
	P02538	Keratin, type II cytoskeletal 6A	60.045	3972	150	150	35	50.2	35
	Q04695	Keratin, type I cytoskeletal 17	48.106	3931	142	142	29	63	29
	P13647	Keratin, type II cytoskeletal 5	62.378	3925	148	148	34	49.2	34
	P02533	Keratin, type I cytoskeletal 14	51.561	3810	129	129	28	57	28
	P04259	Keratin, type II cytoskeletal 6B	60.067	3727	138	138	33	47.9	33
	P08779	Keratin, type I cytoskeletal 16	51.268	3586	126	126	29	59.8	29
	P13645	Keratin, type I cytoskeletal 10	58.827	3233	115	115	25	38	25
	P35908	Keratin, type II cytoskeletal 2 epidermal	65.433	1981	74	74	22	38.8	22
	P35527	Keratin, type I cytoskeletal 9	62.064	1960	45	45	11	27.1	11
	P19012	Keratin, type I cytoskeletal 15	49.212	1541	65	65	17	33.6	17
	O95678	Keratin, type II cytoskeletal 75	59.56	1516	66	66	20	30.3	20
	P06702	Protein S100-A9	13.242	1418	40	40	5	48.2	5
	Q5XKE5	Keratin, type II cytoskeletal 79	57.836	1416	69	69	27	48.8	27
	P07355	Annexin A2	38.604	1237	39	39	15	45.7	15
	P07339	Cathepsin D	44.552	1031	37	37	8	24.5	8
	P08727	Keratin, type I cytoskeletal 19	44.106	916	46	46	10	19.5	10
	P48594	Serpin B4	44.854	805	39	39	15	34.6	15
	P29508	Serpin B3	44.565	800	40	40	17	36.9	17
	P31151	Protein S100-A7	11.471	799	33	33	7	46.5	7
	P27482	Calmodulin-like protein 3	16.891	739	18	18	4	31.5	4
	Q15323	Keratin, type I cuticular Ha1	47.237	636	35	35	10	22.8	10
	Q14CN4	Keratin, type II cytoskeletal 72	55.877	629	29	29	7	10.2	7
	P12035	Keratin, type II cytoskeletal 3	64.417	615	25	25	10	13.7	10
	Q14525	Keratin, type I cuticular Ha3-II	46.214	601	28	28	7	18.3	7
	P15924	Desmoplakin	331.774	598	38	38	24	8.8	24
	P60709	Actin, cytoplasmic 1	41.737	564	25	25	9	29.3	9
	O76009	Keratin, type I cuticular Ha3-I	45.94	548	26	26	11	29.2	11
	P02545	Prelamin-A/C	74.139	479	26	26	15	21.2	15
	P01011	Alpha-1-antichymotrypsin	47.651	464	12	12	5	15.1	5
	P01857	Ig gamma-1 chain C region	36.106	462	23	23	8	28.2	8
	Q9NZT1	Calmodulin-like protein 5	15.893	448	18	18	5	42.5	5
	Q01546	Keratin, type II cytoskeletal 2 oral	65.841	415	25	25	10	12.7	10
	P0CG05	Ig lambda-2 chain C regions	11.294	409	11	11	4	55.7	4
	P05109	Protein S100-A8	10.835	388	19	19	7	49.5	7
	P47929	Galectin-7	15.075	345	8	8	4	33.8	4
	P31944	Caspase-14	27.68	340	14	14	6	24	6
	P04083	Annexin A1	38.714	328	8	8	5	14.2	5
	P04406	Glyceraldehyde-3-phosphate dehydrogenase	36.053	313	11	11	5	21.2	5
	P06576	ATP synthase subunit beta, mitochondrial	56.56	282	12	12	9	24.2	9
	O43790	Keratin, type II cuticular Hb6	53.501	274	12	12	7	14.8	7
	Q9HCY8	Protein S100-A14	11.662	274	6	6	4	54.8	4
	O76014	Keratin, type I cuticular Ha7	49.747	270	16	16	3	7.3	3
	P02768	Serum albumin	69.367	252	9	9	4	7.4	4
	P35579	Myosin-9	226.532	244	6	6	5	2.7	5
	P68371	Tubulin beta-4B chain	49.831	238	7	7	4	11.5	4
	P31947	14-3-3 protein sigma	27.774	230	13	13	7	30.2	7
	P05787	Keratin, type II cytoskeletal 8	53.704	230	17	17	8	13.9	8
	P62979	Ubiquitin-40S ribosomal protein S27a	17.965	229	9	9	4	30.1	4
	P07437	Tubulin beta chain	49.671	229	8	8	4	11.5	4
	P04792	Heat shock protein beta-1	22.783	201	9	9	6	31.2	6
	P25815	Protein S100-P	10.4	198	4	4	2	17.9	2
	O76011	Keratin, type I cuticular Ha4	49.424	198	8	8	5	11.7	5
	P51688	N-sulphoglucosamine sulphohydrolase	56.695	196	6	6	3	7.4	3
	P05089	Arginase-1	34.735	193	7	7	4	14.6	4
	Q6KB66	Keratin, type II cytoskeletal 80	50.525	193	9	9	8	19	8
	P25705	ATP synthase subunit alpha, mitochondrial	59.751	191	6	6	3	7.4	3
	P06753	Tropomyosin alpha-3 chain	32.819	176	7	7	3	12	3
	P11021	78 kDa glucose-regulated protein	72.333	176	5	5	4	7.5	4
	P62158	Calmodulin	16.838	173	8	8	3	30.9	3
	P10619	Lysosomal protective protein	54.466	167	3	3	1	2.7	1
	P01040	Cystatin-A	11.006	165	8	8	5	75.5	5
	P63104	14-3-3 protein zeta/delta	27.745	158	4	4	2	9	2
	P78386	Keratin, type II cuticular Hb5	55.802	153	10	10	6	10.3	6
	P17900	Ganglioside GM2 activator	20.838	151	5	5	2	8.8	2
	P01834	Ig kappa chain C region	11.609	148	5	5	3	49.1	3
	P20930	Filaggrin	435.17	141	5	5	4	1.5	4
	P60174	Triosephosphate isomerase	30.791	140	5	5	3	14	3
	P01876	Ig alpha-1 chain C region	37.655	139	6	6	4	12.2	4
	P08107	Heat shock 70 kDa protein 1A/1B	70.052	139	4	4	2	4.4	2
	P04075	Fructose-bisphosphate aldolase A	39.42	139	3	3	2	6	2
	Q7L5L3	Glycerophosphodiester phosphodiesterase domain-containing protein 3	36.596	138	2	2	1	4.4	1
	P14923	Junction plakoglobin	81.745	136	6	6	6	9.9	6
	P62805	Histone H4	11.367	133	5	5	3	29.1	3
	Q71U36	Tubulin alpha-1A chain	50.136	133	4	4	3	11.3	3
	P25311	Zinc-alpha-2-glycoprotein	34.259	131	4	4	2	7.4	2
	P22735	Protein-glutamine gamma-glutamyltransferase K	89.787	129	4	4	3	5	3
	Q9NSB2	Keratin, type II cuticular Hb4	64.842	124	8	8	5	6.7	5
	P20933	N(4)-(beta-N-acetylglucosaminyl)-L-asparaginase	37.208	122	7	7	2	5.8	2
	Q96QA5	Gasdermin-A	49.365	121	4	4	2	3.8	2
	O43707	Alpha-actinin-4	104.854	117	4	4	4	5.7	4
	Q02413	Desmoglein-1	113.748	117	5	5	4	4.5	4
	P27348	14-3-3 protein theta	27.764	117	5	5	3	12.2	3
	Q7Z406	Myosin-14	227.871	115	3	3	3	1.6	3
	P07858	Cathepsin B	37.822	114	4	4	3	10.9	3
	P09668	Pro-cathepsin H	37.394	113	4	4	1	3.9	1
	Q6ZVX7	F-box only protein 50	30.847	111	2	2	1	4.4	1
	P05090	Apolipoprotein D	21.276	106	4	4	2	9.5	2
	Q96FQ6	Protein S100-A16	11.801	105	4	4	1	10.7	1
	P12532	Creatine kinase U-type, mitochondrial	47.037	100	5	5	4	12	4
Nose-H1-E	Q04695	Keratin, type I cytoskeletal 17	48.106	3684	130	130	32	63.4	32
	P02538	Keratin, type II cytoskeletal 6A	60.045	3679	156	156	33	49.8	33
	P13647	Keratin, type II cytoskeletal 5	62.378	3616	148	148	31	46.1	31
	P04264	Keratin, type II cytoskeletal 1	66.039	3591	123	123	29	47.5	29
	P04259	Keratin, type II cytoskeletal 6B	60.067	3380	144	144	32	49.6	32
	P02533	Keratin, type I cytoskeletal 14	51.561	3185	111	111	28	53	28
	P08779	Keratin, type I cytoskeletal 16	51.268	2868	101	101	29	55.8	29
	P13645	Keratin, type I cytoskeletal 10	58.827	2846	96	96	23	33.9	23
	P35527	Keratin, type I cytoskeletal 9	62.064	1754	41	41	14	30.5	14
	P35908	Keratin, type II cytoskeletal 2 epidermal	65.433	1751	66	66	22	39.6	22
	P19012	Keratin, type I cytoskeletal 15	49.212	1402	65	65	18	32.2	18
	O95678	Keratin, type II cytoskeletal 75	59.56	1298	72	72	19	30.3	19
	P07355	Annexin A2	38.604	964	32	32	13	40.1	13
	P06702	Protein S100-A9	13.242	911	28	28	6	48.2	6
	Q5XKE5	Keratin, type II cytoskeletal 79	57.836	831	48	48	18	32.9	18
	P08727	Keratin, type I cytoskeletal 19	44.106	817	40	40	11	19	11
	P27482	Calmodulin-like protein 3	16.891	725	14	14	4	31.5	4
	P02545	Prelamin-A/C	74.139	722	35	35	20	30.4	20
	P29508	Serpin B3	44.565	694	37	37	14	28.2	14
	P07339	Cathepsin D	44.552	653	32	32	7	20.4	7
	O76009	Keratin, type I cuticular Ha3-I	45.94	642	25	25	10	26.7	10
	Q15323	Keratin, type I cuticular Ha1	47.237	622	31	31	12	29.1	12
	Q7Z794	Keratin, type II cytoskeletal 1b	61.901	619	26	26	10	15.7	10
	Q14525	Keratin, type I cuticular Ha3-II	46.214	607	24	24	7	18.3	7
	P48594	Serpin B4	44.854	599	33	33	10	22.3	10
	P60709	Actin, cytoplasmic 1	41.737	552	25	25	12	33.1	12
	P15924	Desmoplakin	331.774	508	30	30	19	6.8	19
	P20930	Filaggrin	435.17	486	15	15	7	2.4	7
	O43790	Keratin, type II cuticular Hb6	53.501	417	22	22	11	22.4	11
	P04083	Annexin A1	38.714	404	10	10	5	14.2	5
	Q9NZT1	Calmodulin-like protein 5	15.893	354	13	13	6	48.6	6
	P06576	ATP synthase subunit beta, mitochondrial	56.56	335	15	15	8	22.1	8
	P01857	Ig gamma-1 chain C region	36.106	332	21	21	8	28.8	8
	P01011	Alpha-1-antichymotrypsin	47.651	319	9	9	5	15.6	5
	P31944	Caspase-14	27.68	308	13	13	6	18.2	6
	P47929	Galectin-7	15.075	293	8	8	4	33.1	4
	P31947	14-3-3 protein sigma	27.774	278	19	19	9	31.5	9
	P05109	Protein S100-A8	10.835	268	12	12	4	32.3	4
	Q9HCY8	Protein S100-A14	11.662	247	3	3	2	25	2
	P0CG05	Ig lambda-2 chain C regions	11.294	239	5	5	1	9.4	1
	P78386	Keratin, type II cuticular Hb5	55.802	231	15	15	9	15.8	9
	O76011	Keratin, type I cuticular Ha4	49.424	224	10	10	6	14	6
	P04406	Glyceraldehyde-3-phosphate dehydrogenase	36.053	217	12	12	7	21.8	7
	P05787	Keratin, type II cytoskeletal 8	53.704	206	16	16	6	9.3	6
	P14923	Junction plakoglobin	81.745	205	11	11	7	12.2	7
	P62979	Ubiquitin-40S ribosomal protein S27a	17.965	202	9	9	3	24.4	3
	Q6KB66	Keratin, type II cytoskeletal 80	50.525	201	11	11	6	13.5	6
	P12532	Creatine kinase U-type, mitochondrial	47.037	197	8	8	6	13.7	6
	P25705	ATP synthase subunit alpha, mitochondrial	59.751	197	9	9	5	11.6	5
	P31151	Protein S100-A7	11.471	195	11	11	3	33.7	3
	P60174	Triosephosphate isomerase	30.791	193	8	8	5	21	5
	P63104	14-3-3 protein zeta/delta	27.745	181	10	10	4	15.1	4
	P05783	Keratin, type I cytoskeletal 18	48.058	178	12	12	3	5.8	3
	O76014	Keratin, type I cuticular Ha7	49.747	176	13	13	3	7.3	3
	P04792	Heat shock protein beta-1	22.783	166	7	7	4	21.5	4
	P04075	Fructose-bisphosphate aldolase A	39.42	166	6	6	4	8.8	4
	P07437	Tubulin beta chain	49.671	165	9	9	4	11	4
	Q2M2I5	Keratin, type I cytoskeletal 24	55.087	155	11	11	2	3.6	2
	P27348	14-3-3 protein theta	27.764	149	9	9	4	15.1	4
	P68371	Tubulin beta-4B chain	49.831	147	7	7	4	11	4
	Q9NSB2	Keratin, type II cuticular Hb4	64.842	142	11	11	4	5.3	4
	P10619	Lysosomal protective protein	54.466	137	2	2	1	2.7	1
	Q7L5L3	Glycerophosphodiester phosphodiesterase domain-containing protein 3	36.596	137	2	2	1	4.4	1
	P06753	Tropomyosin alpha-3 chain	32.819	134	6	6	4	13.4	4
	P01619	Ig kappa chain V-III region B6	11.636	130	3	3	2	16.7	2
	P61981	14-3-3 protein gamma	28.303	129	9	9	4	15	4
	P02768	Serum albumin	69.367	127	7	7	4	7.9	4
	P25311	Zinc-alpha-2-glycoprotein	34.259	120	4	4	2	7.4	2
	P01040	Cystatin-A	11.006	119	8	8	5	74.5	5
	P25815	Protein S100-P	10.4	118	3	3	2	17.9	2
	P06733	Alpha-enolase	47.169	118	6	6	4	11.8	4
	Q6ZVX7	F-box only protein 50	30.847	118	3	3	2	8.4	2
	P61604	10 kDa heat shock protein, mitochondrial	10.932	116	3	3	2	23.5	2
	P22735	Protein-glutamine gamma-glutamyltransferase K	89.787	114	3	3	2	3.1	2
	Q96FQ6	Protein S100-A16	11.801	113	3	3	1	10.7	1
	P35579	Myosin-9	226.532	107	3	3	3	1.5	3
	P06703	Protein S100-A6	10.18	106	4	4	2	16.7	2
	P11021	78 kDa glucose-regulated protein	72.333	106	6	6	5	9.6	5
	Q96QA5	Gasdermin-A	49.365	103	5	5	2	3.8	2
	Q99623	Prohibitin-2	33.296	101	3	3	2	6.4	2
	Q96A08	Histone H2B type 1-A	14.167	101	5	5	2	12.6	2
	P18206	Vinculin	123.799	101	3	3	3	3.2	3
	P19971	Thymidine phosphorylase	49.955	101	5	5	3	8.9	3
	P04040	Catalase	59.756	101	5	5	3	5.9	3
	Q71U36	Tubulin alpha-1A chain	50.136	100	2	2	2	7.8	2
Nose-H1-F	P04264	Keratin, type II cytoskeletal 1	66.039	2843	101	101	28	47.2	28
	P35527	Keratin, type I cytoskeletal 9	62.064	2470	63	63	11	23.4	11
	P35908	Keratin, type II cytoskeletal 2 epidermal	65.433	2211	62	62	22	40.1	22
	P13645	Keratin, type I cytoskeletal 10	58.827	1832	71	71	17	24.8	17
	Q04695	Keratin, type I cytoskeletal 17	48.106	1670	70	70	20	38.9	20
	P02533	Keratin, type I cytoskeletal 14	51.561	1597	55	55	16	35.8	16
	P13647	Keratin, type II cytoskeletal 5	62.378	1469	71	71	27	41.5	27
	P02538	Keratin, type II cytoskeletal 6A	60.045	1456	67	67	21	32.4	21
	P04259	Keratin, type II cytoskeletal 6B	60.067	1327	61	61	19	30.7	19
	P08779	Keratin, type I cytoskeletal 16	51.268	1166	48	48	14	32.6	14
	P19012	Keratin, type I cytoskeletal 15	49.212	562	29	29	8	14.5	8
	P06702	Protein S100-A9	13.242	394	15	15	3	31.6	3
	Q86YZ3	Hornerin	282.39	335	8	8	4	2.1	4
	P07339	Cathepsin D	44.552	328	15	15	6	16	6
	Q7Z794	Keratin, type II cytoskeletal 1b	61.901	314	12	12	4	6.6	4
	P31944	Caspase-14	27.68	259	11	11	3	9.1	3
	Q5XKE5	Keratin, type II cytoskeletal 79	57.836	251	16	16	9	15.7	9
	P05109	Protein S100-A8	10.835	184	9	9	3	31.2	3
	P60174	Triosephosphate isomerase	30.791	179	4	4	2	8.7	2
	P48594	Serpin B4	44.854	172	12	12	6	16.4	6
	P0CG05	Ig lambda-2 chain C regions	11.294	169	4	4	1	9.4	1
	P29508	Serpin B3	44.565	156	12	12	7	18.5	7
	P07355	Annexin A2	38.604	154	10	10	6	19.8	6
	Q15323	Keratin, type I cuticular Ha1	47.237	143	9	9	3	7.2	3
	P27482	Calmodulin-like protein 3	16.891	132	6	6	2	12.8	2
	P04406	Glyceraldehyde-3-phosphate dehydrogenase	36.053	129	4	4	1	4.5	1
	Q9HCY8	Protein S100-A14	11.662	123	2	2	1	14.4	1
	P01857	Ig gamma-1 chain C region	36.106	118	5	5	3	8.2	3
	P15924	Desmoplakin	331.774	105	4	4	4	1.2	4
	Q2M2I5	Keratin, type I cytoskeletal 24	55.087	105	8	8	2	3	2
Nose-H1-G	P04264	Keratin, type II cytoskeletal 1	66.039	6371	193	193	36	53.3	36
	P13645	Keratin, type I cytoskeletal 10	58.827	5069	149	149	26	42	26
	P13647	Keratin, type II cytoskeletal 5	62.378	4928	188	188	38	53.2	38
	Q04695	Keratin, type I cytoskeletal 17	48.106	4871	166	166	34	65.3	34
	P02538	Keratin, type II cytoskeletal 6A	60.045	4791	191	191	39	57.4	39
	P02533	Keratin, type I cytoskeletal 14	51.561	4673	156	156	35	65	35
	P04259	Keratin, type II cytoskeletal 6B	60.067	4532	179	179	36	55.1	36
	P08779	Keratin, type I cytoskeletal 16	51.268	3862	136	136	31	60.3	31
	P35527	Keratin, type I cytoskeletal 9	62.064	3151	76	76	21	42.9	21
	P35908	Keratin, type II cytoskeletal 2 epidermal	65.433	2993	104	104	31	56.2	31
	Q5XKE5	Keratin, type II cytoskeletal 79	57.836	2920	125	125	34	56.6	34
	P19012	Keratin, type I cytoskeletal 15	49.212	2383	95	95	21	39	21
	O95678	Keratin, type II cytoskeletal 75	59.56	2303	105	105	24	39.2	24
	P07355	Annexin A2	38.604	2003	61	61	17	46.6	17
	P15924	Desmoplakin	331.774	1889	90	90	48	18.8	48
	P06702	Protein S100-A9	13.242	1461	42	42	7	66.7	7
	P02545	Prelamin-A/C	74.139	1431	53	53	24	33.4	24
	P06576	ATP synthase subunit beta, mitochondrial	56.56	1419	50	50	16	41.2	16
	P27482	Calmodulin-like protein 3	16.891	1324	34	34	6	42.3	6
	P08727	Keratin, type I cytoskeletal 19	44.106	1216	59	59	12	22.3	12
	P07339	Cathepsin D	44.552	1198	43	43	11	33.5	11
	Q9NZT1	Calmodulin-like protein 5	15.893	1154	38	38	7	58.9	7
	P13646	Keratin, type I cytoskeletal 13	49.588	1142	51	51	11	19	11
	O76009	Keratin, type I cuticular Ha3-I	45.94	1135	37	37	13	37.9	13
	Q15323	Keratin, type I cuticular Ha1	47.237	1048	44	44	14	36.3	14
	P31944	Caspase-14	27.68	1032	35	35	9	25.6	9
	P60709	Actin, cytoplasmic 1	41.737	999	38	38	13	43.2	13
	P04083	Annexin A1	38.714	956	24	24	12	41	12
	P62158	Calmodulin	16.838	931	29	29	4	30.9	4
	Q14525	Keratin, type I cuticular Ha3-II	46.214	925	36	36	12	34.2	12
	P12035	Keratin, type II cytoskeletal 3	64.417	901	39	39	12	18.5	12
	P31151	Protein S100-A7	11.471	848	37	37	6	35.6	6
	P14923	Junction plakoglobin	81.745	802	28	28	12	18.9	12
	P06733	Alpha-enolase	47.169	797	26	26	12	30.6	12
	P12532	Creatine kinase U-type, mitochondrial	47.037	797	22	22	8	16.1	8
	P29508	Serpin B3	44.565	795	38	38	15	36.4	15
	P25705	ATP synthase subunit alpha, mitochondrial	59.751	724	21	21	8	17.7	8
	P35579	Myosin-9	226.532	724	24	24	10	7	10
	P04406	Glyceraldehyde-3-phosphate dehydrogenase	36.053	707	28	28	10	33.7	10
	Q01546	Keratin, type II cytoskeletal 2 oral	65.841	697	39	39	12	14.1	12
	P05089	Arginase-1	34.735	627	19	19	8	28	8
	O43790	Keratin, type II cuticular Hb6	53.501	613	31	31	13	25.5	13
	Q7Z794	Keratin, type II cytoskeletal 1b	61.901	612	22	22	8	14.7	8
	Q7Z3Z0	Keratin, type I cytoskeletal 25	49.318	593	20	20	3	5.6	3
	P78385	Keratin, type II cuticular Hb3	54.195	566	28	28	12	23.3	12
	P04792	Heat shock protein beta-1	22.783	558	22	22	9	51.2	9
	P11021	78 kDa glucose-regulated protein	72.333	556	22	22	10	20	10
	P62736	Actin, aortic smooth muscle	42.009	552	24	24	8	22.5	8
	P01040	Cystatin-A	11.006	549	19	19	8	84.7	8
	P48594	Serpin B4	44.854	548	31	31	11	29.5	11
	P78386	Keratin, type II cuticular Hb5	55.802	536	32	32	13	21.9	13
	P62979	Ubiquitin-40S ribosomal protein S27a	17.965	536	32	32	5	30.1	5
	O76011	Keratin, type I cuticular Ha4	49.424	533	19	19	9	19.7	9
	P04040	Catalase	59.756	519	13	13	8	17.3	8
	Q6KB66	Keratin, type II cytoskeletal 80	50.525	517	16	16	10	25.7	10
	P63104	14-3-3 protein zeta/delta	27.745	510	18	18	9	36.3	9
	P07437	Tubulin beta chain	49.671	510	19	19	6	17.1	6
	Q7Z406	Myosin-14	227.871	503	19	19	12	8.3	12
	Q9C075	Keratin, type I cytoskeletal 23	48.131	499	16	16	6	15.2	6
	P40926	Malate dehydrogenase, mitochondrial	35.503	488	19	19	8	32.8	8
	P68371	Tubulin beta-4B chain	49.831	476	17	17	5	13.7	5
	P05787	Keratin, type II cytoskeletal 8	53.704	475	29	29	9	14.7	9
	P18206	Vinculin	123.799	460	21	21	11	12.6	11
	O43707	Alpha-actinin-4	104.854	430	17	17	9	9.9	9
	P20930	Filaggrin	435.17	416	18	18	10	3.3	10
	P47929	Galectin-7	15.075	407	13	13	8	66.9	8
	P01011	Alpha-1-antichymotrypsin	47.651	401	11	11	4	13.2	4
	P31947	14-3-3 protein sigma	27.774	379	21	21	9	39.1	9
	P60174	Triosephosphate isomerase	30.791	369	13	13	7	25.9	7
	P01857	Ig gamma-1 chain C region	36.106	369	15	15	5	17.6	5
	P06753	Tropomyosin alpha-3 chain	32.819	361	14	14	7	22.5	7
	P25311	Zinc-alpha-2-glycoprotein	34.259	346	14	14	7	26.2	7
	P07951	Tropomyosin beta chain	32.851	333	12	12	5	21.1	5
	P04075	Fructose-bisphosphate aldolase A	39.42	331	15	15	7	20.9	7
	Q9HCY8	Protein S100-A14	11.662	331	10	10	5	54.8	5
	P22735	Protein-glutamine gamma-glutamyltransferase K	89.787	323	13	13	8	13	8
	P08729	Keratin, type II cytoskeletal 7	51.386	322	18	18	7	13.4	7
	P09525	Annexin A4	35.883	313	11	11	7	28.2	7
	P61604	10 kDa heat shock protein, mitochondrial	10.932	301	10	10	4	45.1	4
	P05109	Protein S100-A8	10.835	299	16	16	6	48.4	6
	Q71U36	Tubulin alpha-1A chain	50.136	298	12	12	5	17.5	5
	Q07065	Cytoskeleton-associated protein 4	66.022	289	9	9	6	13.3	6
	Q8N1N4	Keratin, type II cytoskeletal 78	56.866	287	14	14	11	21.3	11
	Q9NSB2	Keratin, type II cuticular Hb4	64.842	278	15	15	8	12.3	8
	P12814	Alpha-actinin-1	103.058	277	15	15	9	12.3	9
	O76015	Keratin, type I cuticular Ha8	50.48	275	16	16	4	9.4	4
	P08107	Heat shock 70 kDa protein 1A/1B	70.052	270	11	11	7	14	7
	P35232	Prohibitin	29.804	269	8	8	5	27.2	5
	P11142	Heat shock cognate 71 kDa protein	70.898	262	11	11	8	15.6	8
	Q3SY84	Keratin, type II cytoskeletal 71	57.292	253	9	9	4	8.2	4
	P51688	N-sulphoglucosamine sulphohydrolase	56.695	253	6	6	3	7.4	3
	P10619	Lysosomal protective protein	54.466	251	3	3	1	2.7	1
	P06396	Gelsolin	85.698	243	9	9	6	9.3	6
	P49748	Very long-chain specific acyl-CoA dehydrogenase, mitochondrial	70.39	240	8	8	6	10.8	6
	P20073	Annexin A7	52.739	229	5	5	4	9.6	4
	P19013	Keratin, type II cytoskeletal 4	57.285	227	12	12	4	7.9	4
	P54652	Heat shock-related 70 kDa protein 2	70.021	222	10	10	7	13.3	7
	P32119	Peroxiredoxin-2	21.892	216	12	12	5	23.7	5
	P12830	Cadherin-1	97.456	214	7	7	4	6.5	4
	P10809	60 kDa heat shock protein, mitochondrial	61.055	213	9	9	7	14.5	7
	P62805	Histone H4	11.367	209	10	10	5	41.7	5
	P0CG05	Ig lambda-2 chain C regions	11.294	208	4	4	2	23.6	2
	P58107	Epiplakin	555.621	206	9	9	4	0.9	4
	P19971	Thymidine phosphorylase	49.955	206	8	8	6	13.9	6
	P05783	Keratin, type I cytoskeletal 18	48.058	202	13	13	2	3.7	2
	P68366	Tubulin alpha-4A chain	49.924	200	7	7	4	12.9	4
	Q02413	Desmoglein-1	113.748	198	10	10	6	6.8	6
	P15289	Arylsulfatase A	53.588	198	5	5	3	9.1	3
	P38646	Stress-70 protein, mitochondrial	73.68	198	6	6	4	7.5	4
	P25815	Protein S100-P	10.4	195	4	4	2	24.2	2
	Q06830	Peroxiredoxin-1	22.11	194	10	10	6	29.1	6
	P09972	Fructose-bisphosphate aldolase C	39.456	194	5	5	2	7.1	2
	Q8WVV4	Protein POF1B	68.065	183	8	8	4	8	4
	P05090	Apolipoprotein D	21.276	182	8	8	5	33.9	5
	Q15149	Plectin	531.791	181	11	11	7	1.6	7
	Q99456	Keratin, type I cytoskeletal 12	53.511	177	11	11	4	5.3	4
	Q9UIV8	Serpin B13	44.276	176	4	4	2	7.9	2
	O75390	Citrate synthase, mitochondrial	51.712	173	5	5	3	7.5	3
	P20933	N(4)-(beta-N-acetylglucosaminyl)-L-asparaginase	37.208	172	6	6	2	5.8	2
	P27348	14-3-3 protein theta	27.764	171	10	10	5	19.2	5
	Q01469	Fatty acid-binding protein, epidermal	15.164	168	6	6	3	18.5	3
	Q96QA5	Gasdermin-A	49.365	166	12	12	8	22.5	8
	Q13835	Plakophilin-1	82.861	164	7	7	4	6.6	4
	P55072	Transitional endoplasmic reticulum ATPase	89.322	161	10	10	7	11	7
	P17900	Ganglioside GM2 activator	20.838	160	6	6	3	13	3
	P00338	L-lactate dehydrogenase A chain	36.689	159	5	5	3	10.2	3
	Q7L5L3	Glycerophosphodiester phosphodiesterase domain-containing protein 3	36.596	158	4	4	2	6.6	2
	P62258	14-3-3 protein epsilon	29.174	157	9	9	4	14.9	4
	P07858	Cathepsin B	37.822	156	9	9	3	12.7	3
	P04908	Histone H2A type 1-B/E	14.135	153	6	6	2	21.5	2
	P36957	Dihydrolipoyllysine-residue succinyltransferase component of 2-oxoglutarate dehydrogenase complex, mitochondrial	48.755	152	4	4	3	7.7	3
	P14618	Pyruvate kinase isozymes M1/M2	57.937	149	8	8	6	14.9	6
	P61981	14-3-3 protein gamma	28.303	145	10	10	5	19	5
	O75369	Filamin-B	278.164	145	4	4	3	1.6	3
	P00403	Cytochrome c oxidase subunit 2	25.565	144	6	6	3	14.5	3
	P05141	ADP/ATP translocase 2	32.852	142	5	5	2	7	2
	P21796	Voltage-dependent anion-selective channel protein 1	30.773	138	7	7	4	14.8	4
	P80188	Neutrophil gelatinase-associated lipocalin	22.588	137	4	4	2	13.6	2
	Q9UI42	Carboxypeptidase A4	47.351	137	5	5	3	10	3
	P13928	Annexin A8	36.881	135	3	3	1	4.6	1
	Q8NEX9	Short-chain dehydrogenase/reductase family 9C member 7	35.263	134	4	4	3	9.9	3
	P09668	Pro-cathepsin H	37.394	133	4	4	1	3.9	1
	P04080	Cystatin-B	11.14	133	4	4	2	24.5	2
	Q99623	Prohibitin-2	33.296	130	6	6	3	10.4	3
	P02768	Serum albumin	69.367	130	4	4	3	5.4	3
	Q6ZVX7	F-box only protein 50	30.847	128	4	4	2	8.4	2
	Q96P63	Serpin B12	46.276	128	4	4	2	5.9	2
	P06703	Protein S100-A6	10.18	128	5	5	2	16.7	2
	P13639	Elongation factor 2	95.338	126	4	4	4	5.6	4
	P08238	Heat shock protein HSP 90-beta	83.264	126	7	7	7	11	7
	P50995	Annexin A11	54.39	125	5	5	4	8.9	4
	P07686	Beta-hexosaminidase subunit beta	63.111	125	7	7	5	9	5
	P31946	14-3-3 protein beta/alpha	28.082	123	9	9	5	17.9	5
	Q07021	Complement component 1 Q subcomponent-binding protein, mitochondrial	31.362	119	5	5	3	16.7	3
	P14735	Insulin-degrading enzyme	117.968	116	5	5	2	1.9	2
	P21333	Filamin-A	280.739	113	3	3	3	1.8	3
	P12429	Annexin A3	36.375	110	5	5	5	18.6	5
	P28066	Proteasome subunit alpha type-5	26.411	110	6	6	3	17.4	3
	P05091	Aldehyde dehydrogenase, mitochondrial	56.381	107	5	5	5	11.2	5
	P31943	Heterogeneous nuclear ribonucleoprotein H	49.229	104	2	2	1	3.8	1
	O94905	Erlin-2	37.84	103	2	2	2	7.1	2
	O75342	Arachidonate 12-lipoxygenase, 12R-type	80.356	103	3	3	2	3.6	2
	O14818	Proteasome subunit alpha type-7	27.887	101	3	3	3	15.3	3
	P49411	Elongation factor Tu, mitochondrial	49.542	101	4	4	4	11.9	4
	P10599	Thioredoxin	11.737	101	4	4	3	31.4	3
	P45880	Voltage-dependent anion-selective channel protein 2	31.567	100	3	3	2	7.5	2
Nose-H1-H	P04264	Keratin, type II cytoskeletal 1	66.039	4874	162	162	33	50.6	33
	P02538	Keratin, type II cytoskeletal 6A	60.045	4189	165	165	35	47.9	35
	P13645	Keratin, type I cytoskeletal 10	58.827	3918	115	115	24	38	24
	P04259	Keratin, type II cytoskeletal 6B	60.067	3795	150	150	34	45.7	34
	Q04695	Keratin, type I cytoskeletal 17	48.106	3773	127	127	30	56.7	30
	P13647	Keratin, type II cytoskeletal 5	62.378	3482	144	144	37	49.2	37
	P02533	Keratin, type I cytoskeletal 14	51.561	2882	101	101	24	46	24
	P35527	Keratin, type I cytoskeletal 9	62.064	2840	70	70	15	33.1	15
	P35908	Keratin, type II cytoskeletal 2 epidermal	65.433	2475	86	86	27	45.9	27
	P08779	Keratin, type I cytoskeletal 16	51.268	2401	81	81	20	43.6	20
	O95678	Keratin, type II cytoskeletal 75	59.56	1453	65	65	16	22.3	16
	P07355	Annexin A2	38.604	1385	41	41	14	42.2	14
	P06702	Protein S100-A9	13.242	1271	33	33	6	66.7	6
	Q5XKE5	Keratin, type II cytoskeletal 79	57.836	1233	65	65	27	45	27
	P07339	Cathepsin D	44.552	1006	34	34	8	24.5	8
	P06576	ATP synthase subunit beta, mitochondrial	56.56	932	33	33	14	36.9	14
	P19012	Keratin, type I cytoskeletal 15	49.212	926	41	41	10	16.9	10
	P27482	Calmodulin-like protein 3	16.891	863	21	21	4	31.5	4
	P02545	Prelamin-A/C	74.139	781	32	32	18	25.9	18
	P15924	Desmoplakin	331.774	729	39	39	27	10.4	27
	P25705	ATP synthase subunit alpha, mitochondrial	59.751	615	23	23	10	20.3	10
	P29508	Serpin B3	44.565	601	34	34	13	34.6	13
	P31944	Caspase-14	27.68	594	24	24	8	25.2	8
	P12035	Keratin, type II cytoskeletal 3	64.417	582	27	27	11	14.5	11
	P60709	Actin, cytoplasmic 1	41.737	554	24	24	11	31.7	11
	Q01546	Keratin, type II cytoskeletal 2 oral	65.841	457	30	30	11	15	11
	Q9NZT1	Calmodulin-like protein 5	15.893	452	15	15	6	48.6	6
	P48594	Serpin B4	44.854	450	26	26	10	26.4	10
	Q7Z794	Keratin, type II cytoskeletal 1b	61.901	419	17	17	8	12.6	8
	P31151	Protein S100-A7	11.471	353	19	19	4	34.7	4
	P04406	Glyceraldehyde-3-phosphate dehydrogenase	36.053	353	15	15	6	23.6	6
	P47929	Galectin-7	15.075	343	9	9	4	33.8	4
	P12532	Creatine kinase U-type, mitochondrial	47.037	341	13	13	7	13.9	7
	Q9HCY8	Protein S100-A14	11.662	339	6	6	3	44.2	3
	P01011	Alpha-1-antichymotrypsin	47.651	334	9	9	5	15.6	5
	P14923	Junction plakoglobin	81.745	333	14	14	8	14	8
	P05109	Protein S100-A8	10.835	307	12	12	5	48.4	5
	P60174	Triosephosphate isomerase	30.791	299	12	12	6	25.5	6
	P63104	14-3-3 protein zeta/delta	27.745	298	11	11	6	27.3	6
	P61604	10 kDa heat shock protein, mitochondrial	10.932	293	9	9	5	52.9	5
	P35579	Myosin-9	226.532	289	8	8	6	3.7	6
	P31947	14-3-3 protein sigma	27.774	266	11	11	6	23	6
	Q6KB66	Keratin, type II cytoskeletal 80	50.525	254	10	10	7	16.6	7
	P01040	Cystatin-A	11.006	251	7	7	4	66.3	4
	P62979	Ubiquitin-40S ribosomal protein S27a	17.965	223	11	11	4	30.1	4
	P04040	Catalase	59.756	222	6	6	5	10.8	5
	P05787	Keratin, type II cytoskeletal 8	53.704	216	14	14	7	10.1	7
	P25311	Zinc-alpha-2-glycoprotein	34.259	216	8	8	3	12.8	3
	O76014	Keratin, type I cuticular Ha7	49.747	215	12	12	2	5.6	2
	P11021	78 kDa glucose-regulated protein	72.333	210	7	7	6	10.6	6
	Q15323	Keratin, type I cuticular Ha1	47.237	208	13	13	4	10.6	4
	P20073	Annexin A7	52.739	208	4	4	2	5.5	2
	P01857	Ig gamma-1 chain C region	36.106	203	8	8	4	13.3	4
	P04075	Fructose-bisphosphate aldolase A	39.42	197	7	7	5	15.4	5
	O43707	Alpha-actinin-4	104.854	197	7	7	3	4.3	3
	P09493	Tropomyosin alpha-1 chain	32.709	193	8	8	3	8.5	3
	P07437	Tubulin beta chain	49.671	186	7	7	5	13.7	5
	P08729	Keratin, type II cytoskeletal 7	51.386	182	10	10	7	10.9	7
	P62158	Calmodulin	16.838	177	13	13	3	30.9	3
	P04792	Heat shock protein beta-1	22.783	175	6	6	4	32.7	4
	A8K2U0	Alpha-2-macroglobulin-like protein 1	161.107	175	8	8	7	5.6	7
	P0CG05	Ig lambda-2 chain C regions	11.294	174	3	3	1	9.4	1
	P62805	Histone H4	11.367	174	6	6	4	40.8	4
	O43790	Keratin, type II cuticular Hb6	53.501	173	12	12	9	14	9
	P20930	Filaggrin	435.17	170	4	4	4	1.4	4
	P10619	Lysosomal protective protein	54.466	170	2	2	1	2.7	1
	P25815	Protein S100-P	10.4	166	4	4	2	17.9	2
	P04083	Annexin A1	38.714	164	4	4	3	11	3
	P05089	Arginase-1	34.735	163	7	7	5	18.3	5
	P35232	Prohibitin	29.804	163	4	4	2	8.5	2
	Q3SY84	Keratin, type II cytoskeletal 71	57.292	160	11	11	4	5.7	4
	P27348	14-3-3 protein theta	27.764	160	6	6	4	15.1	4
	P06733	Alpha-enolase	47.169	154	5	5	4	12	4
	Q7Z406	Myosin-14	227.871	153	4	4	3	2.1	3
	P68371	Tubulin beta-4B chain	49.831	151	6	6	4	10.3	4
	Q8N1N4	Keratin, type II cytoskeletal 78	56.866	149	10	10	5	10.4	5
	P49748	Very long-chain specific acyl-CoA dehydrogenase, mitochondrial	70.39	147	7	7	5	8.9	5
	Q06830	Peroxiredoxin-1	22.11	142	6	6	4	19.1	4
	Q02413	Desmoglein-1	113.748	139	3	3	3	3.5	3
	P30049	ATP synthase subunit delta, mitochondrial	17.49	137	2	2	1	8.3	1
	P81605	Dermcidin	11.284	137	8	8	2	22.7	2
	P17900	Ganglioside GM2 activator	20.838	134	4	4	2	8.8	2
	Q86YZ3	Hornerin	282.39	127	4	4	4	2.4	4
	Q96QA5	Gasdermin-A	49.365	126	7	7	3	5.8	3
	Q6GTS8	Probable carboxypeptidase PM20D1	55.741	126	7	7	5	9.4	5
	P09525	Annexin A4	35.883	125	5	5	3	9.7	3
	P00403	Cytochrome c oxidase subunit 2	25.565	123	5	5	3	14.5	3
	P36957	Dihydrolipoyllysine-residue succinyltransferase component of 2-oxoglutarate dehydrogenase complex, mitochondrial	48.755	122	3	3	2	4.9	2
	P33778	Histone H2B type 1-B	13.95	120	7	7	3	17.5	3
	O76009	Keratin, type I cuticular Ha3-I	45.94	115	4	4	4	12.4	4
	P62258	14-3-3 protein epsilon	29.174	115	5	5	3	11	3
	Q6ZVX7	F-box only protein 50	30.847	113	2	2	1	4.4	1
	P32119	Peroxiredoxin-2	21.892	112	6	6	4	18.7	4
	P12814	Alpha-actinin-1	103.058	110	4	4	3	4.8	3
	P05090	Apolipoprotein D	21.276	110	5	5	3	16.4	3
	P68366	Tubulin alpha-4A chain	49.924	107	5	5	3	8.9	3
	P18206	Vinculin	123.799	105	3	3	3	3.4	3
	P02768	Serum albumin	69.367	105	3	3	2	4.1	2
	Q71U36	Tubulin alpha-1A chain	50.136	104	4	4	3	11.3	3
	Q99623	Prohibitin-2	33.296	104	3	3	2	6.7	2
	P00338	L-lactate dehydrogenase A chain	36.689	102	3	3	2	5.7	2
	P22735	Protein-glutamine gamma-glutamyltransferase K	89.787	101	5	5	3	5	3
Nose-H1-I	P04264	Keratin, type II cytoskeletal 1	66.039	3935	134	134	30	49.4	30
	P35527	Keratin, type I cytoskeletal 9	62.064	3394	85	85	14	30.5	14
	P35908	Keratin, type II cytoskeletal 2 epidermal	65.433	2077	61	61	21	37.6	21
	P13645	Keratin, type I cytoskeletal 10	58.827	2039	72	72	20	26.2	20
	P13647	Keratin, type II cytoskeletal 5	62.378	1666	77	77	28	42.2	28
	Q04695	Keratin, type I cytoskeletal 17	48.106	1618	66	66	20	37.7	20
	P02533	Keratin, type I cytoskeletal 14	51.561	1554	58	58	18	37.3	18
	P08779	Keratin, type I cytoskeletal 16	51.268	1311	53	53	17	38.3	17
	P02538	Keratin, type II cytoskeletal 6A	60.045	1304	67	67	23	33.7	23
	P04259	Keratin, type II cytoskeletal 6B	60.067	1207	62	62	22	33.5	22
	P07339	Cathepsin D	44.552	851	30	30	7	18	7
	P06702	Protein S100-A9	13.242	676	21	21	4	31.6	4
	P19012	Keratin, type I cytoskeletal 15	49.212	584	27	27	8	12.5	8
	P07355	Annexin A2	38.604	386	14	14	6	19.8	6
	P60709	Actin, cytoplasmic 1	41.737	382	22	22	8	23.5	8
	Q7Z794	Keratin, type II cytoskeletal 1b	61.901	365	13	13	5	6.7	5
	P48594	Serpin B4	44.854	346	20	20	9	24.4	9
	P29508	Serpin B3	44.565	323	21	21	10	25.4	10
	P27482	Calmodulin-like protein 3	16.891	313	10	10	4	31.5	4
	Q5XKE5	Keratin, type II cytoskeletal 79	57.836	286	22	22	10	15.7	10
	P31944	Caspase-14	27.68	254	9	9	4	14.9	4
	P05109	Protein S100-A8	10.835	226	9	9	3	31.2	3
	Q86YZ3	Hornerin	282.39	202	5	5	4	2.1	4
	P25815	Protein S100-P	10.4	181	3	3	1	13.7	1
	P04083	Annexin A1	38.714	169	7	7	4	11.8	4
	P0CG05	Ig lambda-2 chain C regions	11.294	161	3	3	1	9.4	1
	P17900	Ganglioside GM2 activator	20.838	156	5	5	2	5.7	2
	P01857	Ig gamma-1 chain C region	36.106	150	6	6	3	8.2	3
	P15924	Desmoplakin	331.774	149	12	12	9	2.9	9
	P02545	Prelamin-A/C	74.139	141	7	7	5	8.1	5
	Q15323	Keratin, type I cuticular Ha1	47.237	137	7	7	2	4.8	2
	P31947	14-3-3 protein sigma	27.774	133	6	6	3	11.7	3
	P63104	14-3-3 protein zeta/delta	27.745	132	5	5	3	11.8	3
	P31151	Protein S100-A7	11.471	132	5	5	2	21.8	2
	P47929	Galectin-7	15.075	129	3	3	1	8.1	1
	P05089	Arginase-1	34.735	129	6	6	3	9	3
	Q9NZT1	Calmodulin-like protein 5	15.893	110	4	4	2	13	2
	P20933	N(4)-(beta-N-acetylglucosaminyl)-L-asparaginase	37.208	108	6	6	2	5.8	2
	P04406	Glyceraldehyde-3-phosphate dehydrogenase	36.053	102	5	5	2	6.6	2
	P09525	Annexin A4	35.883	102	3	3	2	6.9	2
	A8MT79	Putative zinc-alpha-2-glycoprotein-like 1	22.98	101	4	4	1	4.9	1
Nose-H1-J	Q04695	Keratin, type I cytoskeletal 17	48.106	8506	238	238	36	65.3	36
	P02538	Keratin, type II cytoskeletal 6A	60.045	6703	239	239	41	60.3	41
	P04259	Keratin, type II cytoskeletal 6B	60.067	6470	232	232	41	60.3	41
	P13647	Keratin, type II cytoskeletal 5	62.378	5999	226	226	39	54.9	39
	P02533	Keratin, type I cytoskeletal 14	51.561	5982	177	177	36	65	36
	P13645	Keratin, type I cytoskeletal 10	58.827	4955	135	135	28	46.2	28
	P08779	Keratin, type I cytoskeletal 16	51.268	4664	148	148	34	65.3	34
	P04264	Keratin, type II cytoskeletal 1	66.039	3986	129	129	34	49.1	34
	O95678	Keratin, type II cytoskeletal 75	59.56	2691	119	119	22	31.6	22
	P19012	Keratin, type I cytoskeletal 15	49.212	2658	96	96	23	52.9	23
	P48594	Serpin B4	44.854	2566	96	96	25	54.6	25
	P06702	Protein S100-A9	13.242	2487	75	75	7	59.6	7
	P07339	Cathepsin D	44.552	2132	61	61	11	35	11
	P29508	Serpin B3	44.565	2130	89	89	25	53.8	25
	P07355	Annexin A2	38.604	1878	56	56	22	52.5	22
	Q5XKE5	Keratin, type II cytoskeletal 79	57.836	1874	86	86	24	41.5	24
	P15924	Desmoplakin	331.774	1803	78	78	40	16.4	40
	P35908	Keratin, type II cytoskeletal 2 epidermal	65.433	1748	75	75	19	28.6	19
	P35527	Keratin, type I cytoskeletal 9	62.064	1447	38	38	16	41.3	16
	P31151	Protein S100-A7	11.471	1404	50	50	6	35.6	6
	P60709	Actin, cytoplasmic 1	41.737	1340	43	43	12	40.3	12
	P01011	Alpha-1-antichymotrypsin	47.651	1244	25	25	7	17.7	7
	P04406	Glyceraldehyde-3-phosphate dehydrogenase	36.053	1201	36	36	9	38.8	9
	P06576	ATP synthase subunit beta, mitochondrial	56.56	1186	43	43	14	36.9	14
	P13646	Keratin, type I cytoskeletal 13	49.588	1141	44	44	10	17	10
	Q9NZT1	Calmodulin-like protein 5	15.893	1113	34	34	7	58.9	7
	P08727	Keratin, type I cytoskeletal 19	44.106	1065	53	53	12	21.3	12
	P27482	Calmodulin-like protein 3	16.891	1018	19	19	4	31.5	4
	P02545	Prelamin-A/C	74.139	1006	38	38	23	36	23
	P01857	Ig gamma-1 chain C region	36.106	995	43	43	9	33.9	9
	P04792	Heat shock protein beta-1	22.783	921	26	26	8	43.4	8
	P07437	Tubulin beta chain	49.671	884	32	32	9	26.6	9
	P68371	Tubulin beta-4B chain	49.831	874	33	33	10	30.3	10
	P35579	Myosin-9	226.532	868	24	24	13	9.3	13
	P31944	Caspase-14	27.68	868	34	34	12	38	12
	P12035	Keratin, type II cytoskeletal 3	64.417	827	38	38	11	16.1	11
	Q9HCY8	Protein S100-A14	11.662	825	20	20	7	77.9	7
	P47929	Galectin-7	15.075	799	19	19	6	51.5	6
	P25705	ATP synthase subunit alpha, mitochondrial	59.751	785	23	23	13	29.3	13
	Q01546	Keratin, type II cytoskeletal 2 oral	65.841	777	43	43	11	11.1	11
	P05109	Protein S100-A8	10.835	736	32	32	7	43	7
	P62736	Actin, aortic smooth muscle	42.009	733	30	30	8	23.1	8
	P31947	14-3-3 protein sigma	27.774	723	33	33	10	41.5	10
	P63104	14-3-3 protein zeta/delta	27.745	682	21	21	8	41.6	8
	P11021	78 kDa glucose-regulated protein	72.333	667	24	24	10	17.9	10
	P05090	Apolipoprotein D	21.276	640	28	28	6	30.2	6
	A8K2U0	Alpha-2-macroglobulin-like protein 1	161.107	606	26	26	14	11.4	14
	P01834	Ig kappa chain C region	11.609	584	16	16	4	65.1	4
	P12532	Creatine kinase U-type, mitochondrial	47.037	573	22	22	10	30.5	10
	P05089	Arginase-1	34.735	571	19	19	9	30.7	9
	O76009	Keratin, type I cuticular Ha3-I	45.94	569	20	20	11	30	11
	Q15323	Keratin, type I cuticular Ha1	47.237	564	27	27	10	26	10
	Q7Z794	Keratin, type II cytoskeletal 1b	61.901	564	27	27	10	15.6	10
	Q13885	Tubulin beta-2A chain	49.907	553	22	22	8	24.9	8
	Q14525	Keratin, type I cuticular Ha3-II	46.214	544	27	27	10	26	10
	Q71U36	Tubulin alpha-1A chain	50.136	504	17	17	6	20.6	6
	P14923	Junction plakoglobin	81.745	502	17	17	8	14	8
	P07858	Cathepsin B	37.822	502	19	19	6	17.7	6
	P06733	Alpha-enolase	47.169	491	17	17	12	32.5	12
	P60174	Triosephosphate isomerase	30.791	477	15	15	9	37.8	9
	Q9C075	Keratin, type I cytoskeletal 23	48.131	473	14	14	3	5.9	3
	P05787	Keratin, type II cytoskeletal 8	53.704	465	28	28	11	18.4	11
	P51688	N-sulphoglucosamine sulphohydrolase	56.695	452	9	9	3	7.4	3
	P0CG05	Ig lambda-2 chain C regions	11.294	446	10	10	3	37.7	3
	P04083	Annexin A1	38.714	441	17	17	12	37.3	12
	O43707	Alpha-actinin-4	104.854	437	15	15	10	13.7	10
	Q6KB66	Keratin, type II cytoskeletal 80	50.525	421	16	16	10	24.6	10
	P01859	Ig gamma-2 chain C region	35.901	415	28	28	7	23.3	7
	P25311	Zinc-alpha-2-glycoprotein	34.259	392	14	14	8	32.9	8
	P15289	Arylsulfatase A	53.588	351	9	9	4	11.8	4
	P08729	Keratin, type II cytoskeletal 7	51.386	342	22	22	10	17.5	10
	P40926	Malate dehydrogenase, mitochondrial	35.503	336	12	12	7	28.1	7
	P09525	Annexin A4	35.883	334	11	11	7	26.3	7
	P01040	Cystatin-A	11.006	331	14	14	8	84.7	8
	P20933	N(4)-(beta-N-acetylglucosaminyl)-L-asparaginase	37.208	328	10	10	3	11.8	3
	P06753	Tropomyosin alpha-3 chain	32.819	310	13	13	7	20.1	7
	P62158	Calmodulin	16.838	298	11	11	3	30.9	3
	P07686	Beta-hexosaminidase subunit beta	63.111	295	16	16	12	21.4	12
	Q9UI42	Carboxypeptidase A4	47.351	290	11	11	5	15	5
	P08107	Heat shock 70 kDa protein 1A/1B	70.052	288	14	14	7	14.5	7
	P27348	14-3-3 protein theta	27.764	287	15	15	5	20	5
	P12814	Alpha-actinin-1	103.058	282	10	10	8	10.1	8
	P11142	Heat shock cognate 71 kDa protein	70.898	280	12	12	8	13.9	8
	P62805	Histone H4	11.367	271	11	11	5	41.7	5
	P67936	Tropomyosin alpha-4 chain	28.522	269	11	11	6	20.6	6
	Q7L5L3	Glycerophosphodiester phosphodiesterase domain-containing protein 3	36.596	269	9	9	4	12.9	4
	P22735	Protein-glutamine gamma-glutamyltransferase K	89.787	263	12	12	8	11.5	8
	P17900	Ganglioside GM2 activator	20.838	259	9	9	5	24.4	5
	O75629	Protein CREG1	24.075	251	8	8	3	19.5	3
	P68366	Tubulin alpha-4A chain	49.924	250	12	12	5	16.1	5
	P20073	Annexin A7	52.739	247	7	7	5	11.3	5
	P01606	Ig kappa chain V-I region OU	11.779	242	5	5	2	16.7	2
	O76011	Keratin, type I cuticular Ha4	49.424	241	11	11	9	21.1	9
	P08758	Annexin A5	35.937	234	8	8	5	16.9	5
	Q9BUF5	Tubulin beta-6 chain	49.857	233	10	10	4	12.6	4
	Q7Z406	Myosin-14	227.871	233	8	8	7	4.5	7
	P10809	60 kDa heat shock protein, mitochondrial	61.055	232	11	11	7	15.9	7
	P61916	Epididymal secretory protein E1	16.57	230	9	9	5	38.4	5
	Q8NEX9	Short-chain dehydrogenase/reductase family 9C member 7	35.263	228	10	10	4	12.1	4
	P10619	Lysosomal protective protein	54.466	223	3	3	1	2.7	1
	P62979	Ubiquitin-40S ribosomal protein S27a	17.965	223	14	14	5	30.1	5
	P09211	Glutathione S-transferase P	23.356	219	7	7	4	31	4
	P49748	Very long-chain specific acyl-CoA dehydrogenase, mitochondrial	70.39	216	10	10	8	16	8
	P53634	Dipeptidyl peptidase 1	51.854	214	5	5	3	6.9	3
	P06396	Gelsolin	85.698	214	12	12	8	13.4	8
	Q96QA5	Gasdermin-A	49.365	214	10	10	6	19.8	6
	P07237	Protein disulfide-isomerase	57.116	213	7	7	4	9.8	4
	P55072	Transitional endoplasmic reticulum ATPase	89.322	212	10	10	7	12.5	7
	P33121	Long-chain-fatty-acid--CoA ligase 1	77.943	210	9	9	7	9.6	7
	P04075	Fructose-bisphosphate aldolase A	39.42	209	8	8	5	19.2	5
	P61981	14-3-3 protein gamma	28.303	206	13	13	4	16.2	4
	P61604	10 kDa heat shock protein, mitochondrial	10.932	206	6	6	3	35.3	3
	P28066	Proteasome subunit alpha type-5	26.411	204	6	6	4	22.4	4
	B9A064	Immunoglobulin lambda-like polypeptide 5	23.063	203	6	6	3	17.8	3
	P49411	Elongation factor Tu, mitochondrial	49.542	202	8	8	4	12.2	4
	Q15149	Plectin	531.791	196	10	10	7	1.6	7
	P58107	Epiplakin	555.621	194	8	8	5	1.4	5
	P32119	Peroxiredoxin-2	21.892	192	11	11	6	27.8	6
	P50452	Serpin B8	42.767	187	2	2	1	4	1
	Q99456	Keratin, type I cytoskeletal 12	53.511	186	11	11	4	5.3	4
	P31946	14-3-3 protein beta/alpha	28.082	185	15	15	5	18.7	5
	P62258	14-3-3 protein epsilon	29.174	181	10	10	4	16.5	4
	Q8N1N4	Keratin, type II cytoskeletal 78	56.866	178	8	8	4	7.7	4
	P78385	Keratin, type II cuticular Hb3	54.195	177	9	9	6	12.8	6
	P35232	Prohibitin	29.804	176	6	6	4	18	4
	P29034	Protein S100-A2	11.117	176	4	4	2	26.5	2
	P27824	Calnexin	67.568	174	5	5	2	5.2	2
	P25815	Protein S100-P	10.4	173	4	4	2	24.2	2
	Q13011	Delta(3,5)-Delta(2,4)-dienoyl-CoA isomerase, mitochondrial	35.816	172	4	4	2	7.6	2
	Q8WVV4	Protein POF1B	68.065	169	8	8	6	14.4	6
	P33778	Histone H2B type 1-B	13.95	168	8	8	3	24.6	3
	P31949	Protein S100-A11	11.74	167	8	8	3	32.4	3
	Q06830	Peroxiredoxin-1	22.11	166	10	10	7	31.2	7
	P01620	Ig kappa chain V-III region SIE	11.775	164	2	2	1	16.5	1
	P06703	Protein S100-A6	10.18	163	6	6	2	16.7	2
	P04040	Catalase	59.756	162	8	8	5	11.4	5
	P00558	Phosphoglycerate kinase 1	44.615	159	5	5	2	5.8	2
	P12830	Cadherin-1	97.456	159	7	7	4	6.5	4
	P21333	Filamin-A	280.739	158	7	7	5	2.7	5
	P02768	Serum albumin	69.367	157	6	6	4	6.7	4
	Q13510	Acid ceramidase	44.66	152	8	8	3	9.1	3
	P08238	Heat shock protein HSP 90-beta	83.264	152	7	7	5	8.4	5
	P38646	Stress-70 protein, mitochondrial	73.68	151	6	6	5	9.6	5
	P11310	Medium-chain specific acyl-CoA dehydrogenase, mitochondrial	46.588	150	8	8	4	11.2	4
	P04908	Histone H2A type 1-B/E	14.135	148	4	4	2	21.5	2
	P00338	L-lactate dehydrogenase A chain	36.689	147	5	5	2	7.5	2
	P20930	Filaggrin	435.17	140	4	4	3	1.1	3
	O75342	Arachidonate 12-lipoxygenase, 12R-type	80.356	138	4	4	3	6.3	3
	Q07065	Cytoskeleton-associated protein 4	66.022	129	7	7	4	9.1	4
	P35749	Myosin-11	227.339	127	5	5	4	2.3	4
	P09668	Pro-cathepsin H	37.394	125	4	4	1	3.9	1
	Q02413	Desmoglein-1	113.748	124	6	6	4	3.7	4
	P00441	Superoxide dismutase [Cu-Zn]	15.936	124	3	3	3	45.5	3
	Q99623	Prohibitin-2	33.296	123	3	3	1	4	1
	P10599	Thioredoxin	11.737	123	5	5	3	31.4	3
	P00403	Cytochrome c oxidase subunit 2	25.565	123	4	4	2	7.5	2
	P30049	ATP synthase subunit delta, mitochondrial	17.49	122	2	2	1	8.3	1
	P21796	Voltage-dependent anion-selective channel protein 1	30.773	119	6	6	4	14.8	4
	Q07021	Complement component 1 Q subcomponent-binding protein, mitochondrial	31.362	118	2	2	1	5	1
	P42765	3-ketoacyl-CoA thiolase, mitochondrial	41.924	116	4	4	2	9.8	2
	P62820	Ras-related protein Rab-1A	22.678	111	4	4	3	19	3
	P22532	Small proline-rich protein 2D	7.905	110	4	4	2	25	2
	P50995	Annexin A11	54.39	109	4	4	4	8.5	4
	P36957	Dihydrolipoyllysine-residue succinyltransferase component of 2-oxoglutarate dehydrogenase complex, mitochondrial	48.755	108	2	2	2	4.9	2
	P10253	Lysosomal alpha-glucosidase	105.324	106	4	4	3	4.8	3
	Q9UHL4	Dipeptidyl peptidase 2	54.341	105	4	4	3	7.5	3
	P28072	Proteasome subunit beta type-6	25.358	105	3	3	3	12.6	3
	P15309	Prostatic acid phosphatase	44.566	105	6	6	4	14	4
	P68104	Elongation factor 1-alpha 1	50.141	104	5	5	4	12.8	4
	P04080	Cystatin-B	11.14	103	4	4	2	24.5	2
	P19971	Thymidine phosphorylase	49.955	103	4	4	4	11.6	4
	P17050	Alpha-N-acetylgalactosaminidase	46.565	102	4	4	2	6.8	2
	P78386	Keratin, type II cuticular Hb5	55.802	101	7	7	5	8.5	5
	Q01469	Fatty acid-binding protein, epidermal	15.164	101	4	4	3	21.5	3
	O75390	Citrate synthase, mitochondrial	51.712	100	3	3	2	5.2	2
	P09972	Fructose-bisphosphate aldolase C	39.456	100	2	2	2	7.1	2
Nose-H1-K	Q04695	Keratin, type I cytoskeletal 17	48.106	2672	102	102	26	49.8	26
	P04264	Keratin, type II cytoskeletal 1	66.039	2294	91	91	25	38.4	25
	P02533	Keratin, type I cytoskeletal 14	51.561	2241	84	84	23	47.5	23
	P02538	Keratin, type II cytoskeletal 6A	60.045	2162	103	103	30	44.5	30
	P35527	Keratin, type I cytoskeletal 9	62.064	2126	54	54	13	28.3	13
	P13647	Keratin, type II cytoskeletal 5	62.378	2100	97	97	28	43.7	28
	P13645	Keratin, type I cytoskeletal 10	58.827	1976	72	72	19	27.7	19
	P04259	Keratin, type II cytoskeletal 6B	60.067	1870	90	90	29	44.3	29
	P08779	Keratin, type I cytoskeletal 16	51.268	1667	71	71	23	47.4	23
	P35908	Keratin, type II cytoskeletal 2 epidermal	65.433	1585	57	57	18	32.7	18
	P19012	Keratin, type I cytoskeletal 15	49.212	632	35	35	10	14.7	10
	P07339	Cathepsin D	44.552	542	24	24	7	20.4	7
	P06702	Protein S100-A9	13.242	508	20	20	4	31.6	4
	P05109	Protein S100-A8	10.835	388	17	17	6	41.9	6
	P48594	Serpin B4	44.854	273	17	17	8	21	8
	P0CG05	Ig lambda-2 chain C regions	11.294	268	6	6	2	23.6	2
	P27482	Calmodulin-like protein 3	16.891	259	8	8	4	31.5	4
	Q5XKE5	Keratin, type II cytoskeletal 79	57.836	253	19	19	8	12.9	8
	P31151	Protein S100-A7	11.471	235	12	12	5	35.6	5
	P29508	Serpin B3	44.565	225	16	16	9	23.1	9
	P07355	Annexin A2	38.604	203	9	9	5	17.1	5
	P60709	Actin, cytoplasmic 1	41.737	185	15	15	7	18.7	7
	Q9HCY8	Protein S100-A14	11.662	181	3	3	2	25	2
	P04406	Glyceraldehyde-3-phosphate dehydrogenase	36.053	170	7	7	2	6.6	2
	P05090	Apolipoprotein D	21.276	164	8	8	3	10.1	3
	P01857	Ig gamma-1 chain C region	36.106	155	9	9	4	11.2	4
	P31944	Caspase-14	27.68	151	5	5	3	14.5	3
	P60174	Triosephosphate isomerase	30.791	130	4	4	2	8.7	2
	P02545	Prelamin-A/C	74.139	126	6	6	4	6.5	4
	P47929	Galectin-7	15.075	120	3	3	1	8.1	1
	P15924	Desmoplakin	331.774	120	7	7	5	1.7	5
	P17900	Ganglioside GM2 activator	20.838	117	2	2	1	5.2	1
	P31947	14-3-3 protein sigma	27.774	110	4	4	3	14.1	3
	P06703	Protein S100-A6	10.18	109	5	5	2	16.7	2
	Q9NZT1	Calmodulin-like protein 5	15.893	103	5	5	2	13	2
	P25815	Protein S100-P	10.4	102	2	2	1	13.7	1
Nose-H1-L	Q04695	Keratin, type I cytoskeletal 17	48.106	4903	173	173	33	60.6	33
	P02538	Keratin, type II cytoskeletal 6A	60.045	4472	162	162	35	50.9	35
	P04259	Keratin, type II cytoskeletal 6B	60.067	4117	150	150	34	51.6	34
	P13647	Keratin, type II cytoskeletal 5	62.378	3967	149	149	33	46.9	33
	P02533	Keratin, type I cytoskeletal 14	51.561	3871	133	133	28	53	28
	P13645	Keratin, type I cytoskeletal 10	58.827	3302	110	110	23	32.2	23
	P08779	Keratin, type I cytoskeletal 16	51.268	3116	116	116	28	54.3	28
	P04264	Keratin, type II cytoskeletal 1	66.039	2834	96	96	26	41	26
	Q5XKE5	Keratin, type II cytoskeletal 79	57.836	1822	86	86	29	47.7	29
	P07355	Annexin A2	38.604	1762	52	52	16	46	16
	P19012	Keratin, type I cytoskeletal 15	49.212	1561	73	73	17	33.3	17
	O95678	Keratin, type II cytoskeletal 75	59.56	1499	66	66	16	27.4	16
	P20930	Filaggrin	435.17	1323	37	37	16	6.7	16
	P27482	Calmodulin-like protein 3	16.891	1311	31	31	6	39.6	6
	P06576	ATP synthase subunit beta, mitochondrial	56.56	1288	44	44	14	35.2	14
	P06702	Protein S100-A9	13.242	1284	34	34	5	48.2	5
	P35527	Keratin, type I cytoskeletal 9	62.064	1199	35	35	11	26.8	11
	P02545	Prelamin-A/C	74.139	1171	53	53	26	33.7	26
	P60709	Actin, cytoplasmic 1	41.737	1096	42	42	13	37.3	13
	P35908	Keratin, type II cytoskeletal 2 epidermal	65.433	1012	46	46	19	32.6	19
	P15924	Desmoplakin	331.774	946	48	48	31	11.7	31
	P25705	ATP synthase subunit alpha, mitochondrial	59.751	944	30	30	12	24.8	12
	Q9NZT1	Calmodulin-like protein 5	15.893	850	26	26	8	49.3	8
	P62736	Actin, aortic smooth muscle	42.009	829	31	31	9	24.7	9
	P07339	Cathepsin D	44.552	760	28	28	8	24.5	8
	P01857	Ig gamma-1 chain C region	36.106	752	39	39	10	35.5	10
	P35579	Myosin-9	226.532	674	24	24	14	8.9	14
	P12035	Keratin, type II cytoskeletal 3	64.417	659	28	28	8	11.9	8
	P48594	Serpin B4	44.854	639	37	37	17	36.2	17
	P29508	Serpin B3	44.565	635	37	37	15	38.7	15
	P12532	Creatine kinase U-type, mitochondrial	47.037	597	18	18	7	13.9	7
	P63104	14-3-3 protein zeta/delta	27.745	553	17	17	9	36.3	9
	P04406	Glyceraldehyde-3-phosphate dehydrogenase	36.053	495	24	24	9	28.1	9
	P06733	Alpha-enolase	47.169	478	21	21	9	27.9	9
	P11021	78 kDa glucose-regulated protein	72.333	472	18	18	11	21.7	11
	P31947	14-3-3 protein sigma	27.774	471	27	27	11	41.1	11
	P04083	Annexin A1	38.714	462	13	13	6	21.1	6
	P14923	Junction plakoglobin	81.745	455	17	17	9	14.1	9
	O43707	Alpha-actinin-4	104.854	419	13	13	7	8.6	7
	P04792	Heat shock protein beta-1	22.783	416	17	17	8	39.5	8
	P31944	Caspase-14	27.68	411	16	16	6	24	6
	P31151	Protein S100-A7	11.471	410	19	19	5	35.6	5
	Q01546	Keratin, type II cytoskeletal 2 oral	65.841	408	21	21	7	9.1	7
	P68371	Tubulin beta-4B chain	49.831	405	18	18	7	19.3	7
	P0CG05	Ig lambda-2 chain C regions	11.294	389	11	11	3	30.2	3
	P47929	Galectin-7	15.075	388	14	14	7	61.8	7
	P07437	Tubulin beta chain	49.671	361	14	14	6	16	6
	Q14525	Keratin, type I cuticular Ha3-II	46.214	358	18	18	4	9.7	4
	P60174	Triosephosphate isomerase	30.791	332	10	10	5	21	5
	A8K2U0	Alpha-2-macroglobulin-like protein 1	161.107	328	19	19	13	10.7	13
	Q71U36	Tubulin alpha-1A chain	50.136	323	11	11	5	17.5	5
	Q7Z794	Keratin, type II cytoskeletal 1b	61.901	321	12	12	6	8.7	6
	P06753	Tropomyosin alpha-3 chain	32.819	321	15	15	8	22.5	8
	P06396	Gelsolin	85.698	312	12	12	8	11.6	8
	P62158	Calmodulin	16.838	310	19	19	3	30.9	3
	P01011	Alpha-1-antichymotrypsin	47.651	310	10	10	4	13.2	4
	P04075	Fructose-bisphosphate aldolase A	39.42	305	12	12	8	23.1	8
	P67936	Tropomyosin alpha-4 chain	28.522	299	13	13	8	24.2	8
	Q7Z406	Myosin-14	227.871	297	9	9	8	5.1	8
	P19971	Thymidine phosphorylase	49.955	289	10	10	6	14.5	6
	P01834	Ig kappa chain C region	11.609	288	9	9	3	49.1	3
	P09493	Tropomyosin alpha-1 chain	32.709	287	12	12	6	18	6
	P05109	Protein S100-A8	10.835	279	10	10	4	39.8	4
	P02768	Serum albumin	69.367	274	12	12	5	9.2	5
	O76009	Keratin, type I cuticular Ha3-I	45.94	267	9	9	5	13.9	5
	P10809	60 kDa heat shock protein, mitochondrial	61.055	262	11	11	7	13.1	7
	P01620	Ig kappa chain V-III region SIE	11.775	256	5	5	2	24.8	2
	P35232	Prohibitin	29.804	250	8	8	5	20.2	5
	P49748	Very long-chain specific acyl-CoA dehydrogenase, mitochondrial	70.39	243	9	9	7	11.9	7
	P05787	Keratin, type II cytoskeletal 8	53.704	238	16	16	7	11	7
	P01606	Ig kappa chain V-I region OU	11.779	238	6	6	2	16.7	2
	P01859	Ig gamma-2 chain C region	35.901	235	19	19	5	16.3	5
	Q6KB66	Keratin, type II cytoskeletal 80	50.525	230	12	12	6	13.1	6
	P08238	Heat shock protein HSP 90-beta	83.264	224	12	12	9	14.5	9
	P25311	Zinc-alpha-2-glycoprotein	34.259	223	8	8	4	18.5	4
	P11142	Heat shock cognate 71 kDa protein	70.898	221	10	10	7	12.5	7
	P12814	Alpha-actinin-1	103.058	216	8	8	5	7.8	5
	P07900	Heat shock protein HSP 90-alpha	84.66	214	8	8	6	9.8	6
	P62805	Histone H4	11.367	212	12	12	6	51.5	6
	P27348	14-3-3 protein theta	27.764	209	12	12	5	19.2	5
	Q06830	Peroxiredoxin-1	22.11	208	12	12	7	31.2	7
	P00338	L-lactate dehydrogenase A chain	36.689	205	7	7	4	12	4
	P04040	Catalase	59.756	202	6	6	6	13.7	6
	P38646	Stress-70 protein, mitochondrial	73.68	201	8	8	5	9.3	5
	Q9HCY8	Protein S100-A14	11.662	199	3	3	2	25	2
	Q02413	Desmoglein-1	113.748	193	7	7	3	3.4	3
	P49411	Elongation factor Tu, mitochondrial	49.542	188	6	6	4	10	4
	P62979	Ubiquitin-40S ribosomal protein S27a	17.965	182	7	7	4	24.4	4
	P01040	Cystatin-A	11.006	179	6	6	4	53.1	4
	P55072	Transitional endoplasmic reticulum ATPase	89.322	179	10	10	6	8.4	6
	P08107	Heat shock 70 kDa protein 1A/1B	70.052	173	6	6	4	7.3	4
	P06703	Protein S100-A6	10.18	173	6	6	2	16.7	2
	P61604	10 kDa heat shock protein, mitochondrial	10.932	173	6	6	3	35.3	3
	P62807	Histone H2B type 1-C/E/F/G/I	13.906	170	8	8	4	31.7	4
	Q07065	Cytoskeleton-associated protein 4	66.022	166	8	8	6	12.8	6
	P09525	Annexin A4	35.883	163	9	9	7	23.2	7
	P68366	Tubulin alpha-4A chain	49.924	157	8	8	5	15.2	5
	P22695	Cytochrome b-c1 complex subunit 2, mitochondrial	48.443	157	3	3	2	7.3	2
	P05089	Arginase-1	34.735	156	5	5	3	9	3
	P31946	14-3-3 protein beta/alpha	28.082	155	12	12	6	23.6	6
	P10619	Lysosomal protective protein	54.466	151	3	3	1	2.7	1
	Q96HE7	ERO1-like protein alpha	54.393	148	3	3	2	5.6	2
	Q9BUF5	Tubulin beta-6 chain	49.857	147	6	6	3	8.3	3
	P18206	Vinculin	123.799	143	7	7	5	5.6	5
	O75390	Citrate synthase, mitochondrial	51.712	142	5	5	2	5.8	2
	P61981	14-3-3 protein gamma	28.303	140	11	11	5	19	5
	P25815	Protein S100-P	10.4	139	2	2	1	13.7	1
	P00403	Cytochrome c oxidase subunit 2	25.565	138	6	6	2	7.5	2
	P32119	Peroxiredoxin-2	21.892	137	8	8	4	19.2	4
	Q99623	Prohibitin-2	33.296	137	5	5	3	9.7	3
	P05091	Aldehyde dehydrogenase, mitochondrial	56.381	136	5	5	5	9.1	5
	P36957	Dihydrolipoyllysine-residue succinyltransferase component of 2-oxoglutarate dehydrogenase complex, mitochondrial	48.755	136	4	4	3	7.5	3
	Q7L5L3	Glycerophosphodiester phosphodiesterase domain-containing protein 3	36.596	127	2	2	1	4.4	1
	P21796	Voltage-dependent anion-selective channel protein 1	30.773	125	4	4	4	14.8	4
	P01876	Ig alpha-1 chain C region	37.655	124	6	6	3	7.9	3
	P17900	Ganglioside GM2 activator	20.838	123	3	3	1	5.2	1
	P31949	Protein S100-A11	11.74	123	5	5	2	18.1	2
	O75223	Gamma-glutamylcyclotransferase	21.008	122	3	3	1	5.3	1
	P40926	Malate dehydrogenase, mitochondrial	35.503	121	9	9	5	16	5
	P30049	ATP synthase subunit delta, mitochondrial	17.49	121	3	3	2	13.7	2
	P62258	14-3-3 protein epsilon	29.174	116	7	7	5	19.2	5
	P51688	N-sulphoglucosamine sulphohydrolase	56.695	113	4	4	3	7.4	3
	P58107	Epiplakin	555.621	109	4	4	3	0.8	3
	A6NL28	Putative tropomyosin alpha-3 chain-like protein	26.269	107	4	4	2	10.3	2
	Q15149	Plectin	531.791	105	5	5	4	0.9	4
	O75369	Filamin-B	278.164	105	5	5	5	2.6	5
	Q01469	Fatty acid-binding protein, epidermal	15.164	104	5	5	2	13.3	2
	P68104	Elongation factor 1-alpha 1	50.141	103	4	4	2	5	2
	P13639	Elongation factor 2	95.338	103	7	7	5	6.2	5
	P14625	Endoplasmin	92.469	102	5	5	4	5.7	4
	P14618	Pyruvate kinase isozymes M1/M2	57.937	101	6	6	3	6	3
Nose-H1-M	Q04695	Keratin, type I cytoskeletal 17	48.106	2095	82	82	23	49.3	23
	P04264	Keratin, type II cytoskeletal 1	66.039	1759	71	71	22	35.6	22
	P02533	Keratin, type I cytoskeletal 14	51.561	1717	62	62	18	40	18
	P13647	Keratin, type II cytoskeletal 5	62.378	1596	76	76	26	38.6	26
	P13645	Keratin, type I cytoskeletal 10	58.827	1595	64	64	18	25.9	18
	P02538	Keratin, type II cytoskeletal 6A	60.045	1529	73	73	25	35.3	25
	P35527	Keratin, type I cytoskeletal 9	62.064	1490	38	38	11	23	11
	P08779	Keratin, type I cytoskeletal 16	51.268	1413	56	56	17	38.3	17
	P04259	Keratin, type II cytoskeletal 6B	60.067	1319	67	67	22	31.4	22
	P35908	Keratin, type II cytoskeletal 2 epidermal	65.433	1145	38	38	15	27.5	15
	P19012	Keratin, type I cytoskeletal 15	49.212	612	30	30	9	14.5	9
	Q5XKE5	Keratin, type II cytoskeletal 79	57.836	539	30	30	12	19.6	12
	O95678	Keratin, type II cytoskeletal 75	59.56	522	26	26	11	16.5	11
	P06702	Protein S100-A9	13.242	339	14	14	3	31.6	3
	P07355	Annexin A2	38.604	332	13	13	7	19.8	7
	P27482	Calmodulin-like protein 3	16.891	327	11	11	4	31.5	4
	P20930	Filaggrin	435.17	275	8	8	6	2.2	6
	Q7Z794	Keratin, type II cytoskeletal 1b	61.901	256	11	11	5	6.6	5
	P0CG05	Ig lambda-2 chain C regions	11.294	238	4	4	1	9.4	1
	P02545	Prelamin-A/C	74.139	200	14	14	11	14.9	11
	P01857	Ig gamma-1 chain C region	36.106	190	11	11	5	14.5	5
	P60709	Actin, cytoplasmic 1	41.737	186	12	12	5	17.6	5
	P07339	Cathepsin D	44.552	180	8	8	4	9.5	4
	P05109	Protein S100-A8	10.835	177	7	7	3	31.2	3
	P47929	Galectin-7	15.075	168	5	5	3	22.8	3
	P48594	Serpin B4	44.854	163	9	9	5	14.1	5
	Q9NZT1	Calmodulin-like protein 5	15.893	141	8	8	4	19.2	4
	P06576	ATP synthase subunit beta, mitochondrial	56.56	140	8	8	5	13.4	5
	P60174	Triosephosphate isomerase	30.791	136	4	4	2	8.7	2
	P63104	14-3-3 protein zeta/delta	27.745	127	5	5	4	15.1	4
	P01834	Ig kappa chain C region	11.609	115	2	2	1	18.9	1
	P15924	Desmoplakin	331.774	114	5	5	5	1.5	5
	P05787	Keratin, type II cytoskeletal 8	53.704	110	6	6	4	5.6	4
	P25815	Protein S100-P	10.4	110	2	2	1	13.7	1
	Q99623	Prohibitin-2	33.296	102	2	2	1	4	1
Nose-H1-N	P02538	Keratin, type II cytoskeletal 6A	60.045	3204	127	127	31	43.6	31
	Q04695	Keratin, type I cytoskeletal 17	48.106	3194	114	114	27	52.5	27
	P04264	Keratin, type II cytoskeletal 1	66.039	3000	112	112	33	51.9	33
	P13645	Keratin, type I cytoskeletal 10	58.827	2804	102	102	23	33.4	23
	P04259	Keratin, type II cytoskeletal 6B	60.067	2779	114	114	30	41.5	30
	P02533	Keratin, type I cytoskeletal 14	51.561	2764	98	98	23	45.3	23
	P13647	Keratin, type II cytoskeletal 5	62.378	2613	110	110	31	43.2	31
	P08779	Keratin, type I cytoskeletal 16	51.268	2563	99	99	26	53.1	26
	P35527	Keratin, type I cytoskeletal 9	62.064	1723	38	38	11	26.8	11
	P35908	Keratin, type II cytoskeletal 2 epidermal	65.433	1396	61	61	21	37.4	21
	P07355	Annexin A2	38.604	1056	34	34	14	39.8	14
	O95678	Keratin, type II cytoskeletal 75	59.56	920	49	49	14	24.3	14
	P27482	Calmodulin-like protein 3	16.891	886	21	21	5	34.2	5
	P19012	Keratin, type I cytoskeletal 15	49.212	885	43	43	10	14.7	10
	P02545	Prelamin-A/C	74.139	823	42	42	19	27.1	19
	P06702	Protein S100-A9	13.242	813	26	26	8	67.5	8
	P60709	Actin, cytoplasmic 1	41.737	662	32	32	10	29.3	10
	Q5XKE5	Keratin, type II cytoskeletal 79	57.836	659	37	37	16	28.8	16
	P29508	Serpin B3	44.565	588	30	30	14	30.8	14
	P48594	Serpin B4	44.854	510	26	26	11	26.9	11
	Q15323	Keratin, type I cuticular Ha1	47.237	509	24	24	7	13.7	7
	P07339	Cathepsin D	44.552	507	22	22	6	16	6
	P06576	ATP synthase subunit beta, mitochondrial	56.56	497	22	22	10	28.2	10
	O76009	Keratin, type I cuticular Ha3-I	45.94	460	20	20	7	17.3	7
	P12035	Keratin, type II cytoskeletal 3	64.417	452	25	25	9	11.9	9
	P15924	Desmoplakin	331.774	427	32	32	21	7.1	21
	P31947	14-3-3 protein sigma	27.774	419	21	21	8	27.8	8
	P31944	Caspase-14	27.68	410	20	20	9	25.6	9
	P25705	ATP synthase subunit alpha, mitochondrial	59.751	384	13	13	6	12.8	6
	Q14525	Keratin, type I cuticular Ha3-II	46.214	371	19	19	5	11.6	5
	Q9NZT1	Calmodulin-like protein 5	15.893	368	14	14	6	43.2	6
	Q7Z794	Keratin, type II cytoskeletal 1b	61.901	353	15	15	5	6.6	5
	P0CG05	Ig lambda-2 chain C regions	11.294	349	7	7	1	9.4	1
	Q9C075	Keratin, type I cytoskeletal 23	48.131	330	10	10	2	6.6	2
	Q01546	Keratin, type II cytoskeletal 2 oral	65.841	321	25	25	8	11	8
	P11021	78 kDa glucose-regulated protein	72.333	320	10	10	7	13.3	7
	P47929	Galectin-7	15.075	289	9	9	4	33.1	4
	P06753	Tropomyosin alpha-3 chain	32.819	286	11	11	5	16.5	5
	P31151	Protein S100-A7	11.471	264	10	10	3	22.8	3
	P04406	Glyceraldehyde-3-phosphate dehydrogenase	36.053	261	12	12	5	13.4	5
	P35579	Myosin-9	226.532	248	7	7	4	2.7	4
	O43790	Keratin, type II cuticular Hb6	53.501	245	12	12	8	16.5	8
	P62979	Ubiquitin-40S ribosomal protein S27a	17.965	242	13	13	4	30.1	4
	P63104	14-3-3 protein zeta/delta	27.745	237	11	11	5	18.8	5
	P60174	Triosephosphate isomerase	30.791	232	9	9	4	16.4	4
	P14923	Junction plakoglobin	81.745	228	9	9	5	9.8	5
	P04075	Fructose-bisphosphate aldolase A	39.42	209	6	6	4	11.8	4
	P07951	Tropomyosin beta chain	32.851	208	6	6	3	12	3
	P05109	Protein S100-A8	10.835	201	9	9	4	38.7	4
	Q6KB66	Keratin, type II cytoskeletal 80	50.525	198	9	9	6	15	6
	P62258	14-3-3 protein epsilon	29.174	187	7	7	3	11	3
	P04083	Annexin A1	38.714	185	5	5	3	11	3
	P68371	Tubulin beta-4B chain	49.831	185	8	8	5	13.7	5
	P05787	Keratin, type II cytoskeletal 8	53.704	182	13	13	5	7.5	5
	P01040	Cystatin-A	11.006	172	7	7	4	59.2	4
	P27348	14-3-3 protein theta	27.764	171	10	10	5	18.8	5
	P06733	Alpha-enolase	47.169	166	10	10	7	17.1	7
	P01857	Ig gamma-1 chain C region	36.106	161	9	9	4	13.3	4
	Q99623	Prohibitin-2	33.296	160	6	6	3	9.7	3
	P25815	Protein S100-P	10.4	155	3	3	1	13.7	1
	P12532	Creatine kinase U-type, mitochondrial	47.037	154	7	7	6	13.7	6
	Q9HCY8	Protein S100-A14	11.662	153	2	2	1	14.4	1
	P00338	L-lactate dehydrogenase A chain	36.689	151	4	4	2	5.7	2
	P62805	Histone H4	11.367	150	5	5	2	21.4	2
	Q06830	Peroxiredoxin-1	22.11	150	8	8	5	23.6	5
	P99999	Cytochrome c	11.749	150	3	3	1	10.5	1
	P04792	Heat shock protein beta-1	22.783	145	6	6	3	18	3
	P78386	Keratin, type II cuticular Hb5	55.802	142	10	10	5	8.5	5
	P07437	Tubulin beta chain	49.671	138	6	6	5	13.7	5
	P31949	Protein S100-A11	11.74	137	5	5	1	8.6	1
	P35232	Prohibitin	29.804	134	5	5	2	8.5	2
	P11142	Heat shock cognate 71 kDa protein	70.898	133	4	4	2	3.3	2
	Q02413	Desmoglein-1	113.748	132	5	5	4	4.5	4
	P61981	14-3-3 protein gamma	28.303	128	8	8	4	15	4
	P06703	Protein S100-A6	10.18	128	7	7	2	16.7	2
	O43707	Alpha-actinin-4	104.854	123	5	5	3	4.9	3
	P30049	ATP synthase subunit delta, mitochondrial	17.49	121	3	3	2	13.7	2
	Q96HE7	ERO1-like protein alpha	54.393	118	2	2	1	3	1
	A8MT79	Putative zinc-alpha-2-glycoprotein-like 1	22.98	116	4	4	1	4.9	1
	Q96QA5	Gasdermin-A	49.365	116	4	4	2	3.8	2
	P12814	Alpha-actinin-1	103.058	115	4	4	3	3.8	3
	O76011	Keratin, type I cuticular Ha4	49.424	113	6	6	3	5.5	3
	P19971	Thymidine phosphorylase	49.955	113	4	4	3	7.7	3
	P32119	Peroxiredoxin-2	21.892	110	5	5	3	14.6	3
	Q07065	Cytoskeleton-associated protein 4	66.022	109	4	4	3	7.1	3
	P20930	Filaggrin	435.17	108	5	5	3	1	3
	P62158	Calmodulin	16.838	106	7	7	2	16.1	2
	P23396	40S ribosomal protein S3	26.688	106	2	2	1	5.3	1
	Q7Z406	Myosin-14	227.871	104	4	4	4	2.2	4
	P09525	Annexin A4	35.883	101	3	3	3	11	3
	P07237	Protein disulfide-isomerase	57.116	100	4	4	3	7.5	3
	P61604	10 kDa heat shock protein, mitochondrial	10.932	100	4	4	2	23.5	2
Nose-H1-O	P04264	Keratin, type II cytoskeletal 1	66.039	2281	76	76	20	31.1	20
	P35908	Keratin, type II cytoskeletal 2 epidermal	65.433	1959	49	49	18	34	18
	P35527	Keratin, type I cytoskeletal 9	62.064	1602	45	45	12	20.4	12
	P13645	Keratin, type I cytoskeletal 10	58.827	1521	54	54	16	22.9	16
	Q04695	Keratin, type I cytoskeletal 17	48.106	1355	53	53	18	37.7	18
	P02533	Keratin, type I cytoskeletal 14	51.561	1105	40	40	12	23.3	12
	P08779	Keratin, type I cytoskeletal 16	51.268	986	38	38	13	27.9	13
	P13647	Keratin, type II cytoskeletal 5	62.378	866	44	44	20	32.4	20
	P02538	Keratin, type II cytoskeletal 6A	60.045	750	42	42	19	27.1	19
	P04259	Keratin, type II cytoskeletal 6B	60.067	668	36	36	17	25.2	17
	P31944	Caspase-14	27.68	250	10	10	3	9.1	3
	P06702	Protein S100-A9	13.242	238	12	12	3	31.6	3
	P0CG05	Ig lambda-2 chain C regions	11.294	180	3	3	1	9.4	1
	P27482	Calmodulin-like protein 3	16.891	178	8	8	3	24.2	3
	P48594	Serpin B4	44.854	175	9	9	4	9.5	4
	P62979	Ubiquitin-40S ribosomal protein S27a	17.965	116	8	8	2	18.6	2
	Q5XKE5	Keratin, type II cytoskeletal 79	57.836	114	9	9	6	8.2	6
	Q9NZT1	Calmodulin-like protein 5	15.893	108	5	5	1	5.5	1
	P04406	Glyceraldehyde-3-phosphate dehydrogenase	36.053	105	4	4	2	6.6	2
	P05109	Protein S100-A8	10.835	103	5	5	2	19.4	2
	P47929	Galectin-7	15.075	103	2	2	1	8.1	1
	P06703	Protein S100-A6	10.18	100	3	3	1	8.9	1
Nose-H1-P	P04264	Keratin, type II cytoskeletal 1	66.039	3245	117	117	28	47.2	28
	Q04695	Keratin, type I cytoskeletal 17	48.106	3240	121	121	28	55.1	28
	P02538	Keratin, type II cytoskeletal 6A	60.045	2753	113	113	28	43.6	28
	P02533	Keratin, type I cytoskeletal 14	51.561	2727	96	96	23	45.6	23
	P04259	Keratin, type II cytoskeletal 6B	60.067	2605	105	105	26	41.3	26
	P13645	Keratin, type I cytoskeletal 10	58.827	2509	91	91	21	29.3	21
	P13647	Keratin, type II cytoskeletal 5	62.378	2206	100	100	28	41.4	28
	P08779	Keratin, type I cytoskeletal 16	51.268	1976	79	79	24	48.2	24
	P35908	Keratin, type II cytoskeletal 2 epidermal	65.433	1718	58	58	21	34.9	21
	P35527	Keratin, type I cytoskeletal 9	62.064	1541	37	37	12	28.3	12
	Q5XKE5	Keratin, type II cytoskeletal 79	57.836	1257	66	66	26	42.6	26
	P06702	Protein S100-A9	13.242	879	27	27	5	48.2	5
	P48594	Serpin B4	44.854	762	37	37	14	29.2	14
	P07339	Cathepsin D	44.552	711	27	27	8	22.3	8
	P07355	Annexin A2	38.604	667	24	24	11	31.6	11
	P27482	Calmodulin-like protein 3	16.891	640	18	18	5	34.2	5
	P29508	Serpin B3	44.565	605	33	33	15	30.8	15
	P13646	Keratin, type I cytoskeletal 13	49.588	551	24	24	6	10	6
	P02545	Prelamin-A/C	74.139	464	15	15	11	17.2	11
	P15924	Desmoplakin	331.774	399	22	22	16	5.4	16
	Q01546	Keratin, type II cytoskeletal 2 oral	65.841	327	20	20	8	10.2	8
	P60709	Actin, cytoplasmic 1	41.737	320	21	21	8	23.7	8
	P31944	Caspase-14	27.68	299	12	12	6	21.9	6
	P11021	78 kDa glucose-regulated protein	72.333	283	7	7	5	9.3	5
	P31151	Protein S100-A7	11.471	280	12	12	4	34.7	4
	Q9NZT1	Calmodulin-like protein 5	15.893	275	9	9	3	24	3
	P20930	Filaggrin	435.17	268	7	7	6	2.1	6
	P05109	Protein S100-A8	10.835	265	8	8	3	31.2	3
	P0CG05	Ig lambda-2 chain C regions	11.294	255	5	5	1	9.4	1
	Q14525	Keratin, type I cuticular Ha3-II	46.214	224	14	14	5	11.4	5
	P05089	Arginase-1	34.735	221	9	9	4	11.5	4
	P04406	Glyceraldehyde-3-phosphate dehydrogenase	36.053	215	10	10	5	17.3	5
	P35579	Myosin-9	226.532	193	6	6	5	2.3	5
	P01857	Ig gamma-1 chain C region	36.106	171	9	9	4	11.2	4
	P06576	ATP synthase subunit beta, mitochondrial	56.56	168	9	9	6	12.3	6
	P63104	14-3-3 protein zeta/delta	27.745	167	5	5	3	11.8	3
	P62979	Ubiquitin-40S ribosomal protein S27a	17.965	165	8	8	4	30.1	4
	P05090	Apolipoprotein D	21.276	159	7	7	3	10.1	3
	P06753	Tropomyosin alpha-3 chain	32.819	156	6	6	4	16.5	4
	P31947	14-3-3 protein sigma	27.774	152	10	10	7	27.4	7
	P17900	Ganglioside GM2 activator	20.838	152	5	5	2	5.7	2
	P01011	Alpha-1-antichymotrypsin	47.651	146	7	7	4	10.9	4
	Q7Z406	Myosin-14	227.871	145	4	4	3	2.1	3
	Q6KB66	Keratin, type II cytoskeletal 80	50.525	145	7	7	5	11.9	5
	P47929	Galectin-7	15.075	140	5	5	3	22.8	3
	P31025	Lipocalin-1	19.25	136	5	5	2	12.5	2
	P10619	Lysosomal protective protein	54.466	132	2	2	1	2.7	1
	P12814	Alpha-actinin-1	103.058	130	3	3	2	2.6	2
	O43707	Alpha-actinin-4	104.854	124	3	3	2	2.5	2
	P25311	Zinc-alpha-2-glycoprotein	34.259	121	3	3	2	7.4	2
	Q9HCY8	Protein S100-A14	11.662	118	1	1	1	14.4	1
	O76009	Keratin, type I cuticular Ha3-I	45.94	116	6	6	5	12.9	5
	P02768	Serum albumin	69.367	114	3	3	1	2.5	1
	P28066	Proteasome subunit alpha type-5	26.411	114	2	2	2	13.3	2
	P68371	Tubulin beta-4B chain	49.831	114	6	6	4	11	4
	P12532	Creatine kinase U-type, mitochondrial	47.037	112	4	4	3	7.2	3
	P20933	N(4)-(beta-N-acetylglucosaminyl)-L-asparaginase	37.208	110	6	6	2	5.8	2
	P25815	Protein S100-P	10.4	110	2	2	1	13.7	1
	P06703	Protein S100-A6	10.18	109	5	5	2	16.7	2
	Q99623	Prohibitin-2	33.296	109	2	2	1	4	1
	P27348	14-3-3 protein theta	27.764	102	5	5	4	15.1	4
	P11142	Heat shock cognate 71 kDa protein	70.898	101	3	3	1	2	1
Nose-H1-Q	Q04695	Keratin, type I cytoskeletal 17	48.106	4867	167	167	34	63.9	34
	P02538	Keratin, type II cytoskeletal 6A	60.045	3870	148	148	35	53	35
	P04259	Keratin, type II cytoskeletal 6B	60.067	3623	138	138	35	53	35
	P04264	Keratin, type II cytoskeletal 1	66.039	3535	123	123	33	50.6	33
	P02533	Keratin, type I cytoskeletal 14	51.561	3292	116	116	27	52.1	27
	P13645	Keratin, type I cytoskeletal 10	58.827	3237	107	107	25	39.6	25
	P13647	Keratin, type II cytoskeletal 5	62.378	3176	140	140	33	46.6	33
	P08779	Keratin, type I cytoskeletal 16	51.268	3163	106	106	28	53.5	28
	P35527	Keratin, type I cytoskeletal 9	62.064	2043	56	56	19	40.6	19
	P35908	Keratin, type II cytoskeletal 2 epidermal	65.433	1677	65	65	23	40.7	23
	P07355	Annexin A2	38.604	1423	43	43	14	40.4	14
	O95678	Keratin, type II cytoskeletal 75	59.56	1345	65	65	18	31.8	18
	P07339	Cathepsin D	44.552	1161	41	41	10	31.8	10
	Q5XKE5	Keratin, type II cytoskeletal 79	57.836	1136	58	58	23	45	23
	P06702	Protein S100-A9	13.242	1085	33	33	5	48.2	5
	P19012	Keratin, type I cytoskeletal 15	49.212	1070	49	49	13	23.9	13
	O76009	Keratin, type I cuticular Ha3-I	45.94	894	38	38	14	38.4	14
	Q15323	Keratin, type I cuticular Ha1	47.237	869	41	41	14	35.3	14
	P27482	Calmodulin-like protein 3	16.891	778	19	19	5	36.9	5
	P31944	Caspase-14	27.68	739	30	30	10	28.9	10
	P29508	Serpin B3	44.565	732	40	40	15	37.2	15
	Q14525	Keratin, type I cuticular Ha3-II	46.214	721	33	33	10	29.2	10
	P48594	Serpin B4	44.854	573	31	31	12	29	12
	P12035	Keratin, type II cytoskeletal 3	64.417	535	22	22	7	9.4	7
	P15924	Desmoplakin	331.774	514	29	29	22	8.1	22
	P31151	Protein S100-A7	11.471	501	21	21	5	35.6	5
	O43790	Keratin, type II cuticular Hb6	53.501	497	22	22	11	20.8	11
	P78386	Keratin, type II cuticular Hb5	55.802	440	24	24	12	21.3	12
	Q01546	Keratin, type II cytoskeletal 2 oral	65.841	436	26	26	9	11	9
	P60709	Actin, cytoplasmic 1	41.737	435	24	24	9	29.3	9
	P20930	Filaggrin	435.17	434	19	19	8	2.9	8
	Q9NZT1	Calmodulin-like protein 5	15.893	412	15	15	5	42.5	5
	P02545	Prelamin-A/C	74.139	404	17	17	11	15.2	11
	P04083	Annexin A1	38.714	402	12	12	6	16.5	6
	P47929	Galectin-7	15.075	390	10	10	4	39	4
	P25705	ATP synthase subunit alpha, mitochondrial	59.751	364	14	14	6	14.3	6
	P05109	Protein S100-A8	10.835	345	14	14	6	49.5	6
	O76011	Keratin, type I cuticular Ha4	49.424	331	19	19	10	24.5	10
	P01040	Cystatin-A	11.006	325	8	8	4	61.2	4
	P01011	Alpha-1-antichymotrypsin	47.651	293	7	7	4	13.2	4
	Q7Z794	Keratin, type II cytoskeletal 1b	61.901	292	12	12	4	6.7	4
	P04406	Glyceraldehyde-3-phosphate dehydrogenase	36.053	272	11	11	5	17.3	5
	P06576	ATP synthase subunit beta, mitochondrial	56.56	270	16	16	9	24	9
	P35579	Myosin-9	226.532	268	8	8	4	2.6	4
	P31947	14-3-3 protein sigma	27.774	250	12	12	8	31	8
	A8K2U0	Alpha-2-macroglobulin-like protein 1	161.107	249	8	8	5	4.7	5
	P05090	Apolipoprotein D	21.276	237	9	9	4	16.9	4
	P20073	Annexin A7	52.739	226	5	5	3	7.2	3
	P05089	Arginase-1	34.735	226	8	8	5	18	5
	Q92764	Keratin, type I cuticular Ha5	50.361	215	13	13	3	7	3
	P05787	Keratin, type II cytoskeletal 8	53.704	207	14	14	6	11.6	6
	P62979	Ubiquitin-40S ribosomal protein S27a	17.965	202	11	11	5	30.1	5
	P06753	Tropomyosin alpha-3 chain	32.819	198	7	7	4	12	4
	P63104	14-3-3 protein zeta/delta	27.745	197	7	7	6	24.1	6
	Q7Z406	Myosin-14	227.871	193	5	5	5	3.4	5
	P01857	Ig gamma-1 chain C region	36.106	186	7	7	3	11.8	3
	O76014	Keratin, type I cuticular Ha7	49.747	185	14	14	3	5.3	3
	P10619	Lysosomal protective protein	54.466	185	3	3	1	2.7	1
	P08729	Keratin, type II cytoskeletal 7	51.386	178	10	10	4	8.7	4
	P07858	Cathepsin B	37.822	174	9	9	4	15.9	4
	Q6GTS8	Probable carboxypeptidase PM20D1	55.741	163	9	9	7	15.5	7
	Q9HCY8	Protein S100-A14	11.662	162	3	3	2	23.1	2
	P60174	Triosephosphate isomerase	30.791	160	6	6	3	11.2	3
	P17900	Ganglioside GM2 activator	20.838	159	5	5	2	8.8	2
	P04792	Heat shock protein beta-1	22.783	158	5	5	5	41.5	5
	P25311	Zinc-alpha-2-glycoprotein	34.259	155	4	4	2	7.4	2
	P51688	N-sulphoglucosamine sulphohydrolase	56.695	154	3	3	2	5	2
	P50995	Annexin A11	54.39	150	4	4	3	5.9	3
	Q9NSB2	Keratin, type II cuticular Hb4	64.842	148	7	7	3	5.3	3
	P62158	Calmodulin	16.838	147	8	8	2	16.1	2
	P20933	N(4)-(beta-N-acetylglucosaminyl)-L-asparaginase	37.208	146	8	8	3	11.8	3
	P11021	78 kDa glucose-regulated protein	72.333	145	3	3	2	3.8	2
	P68371	Tubulin beta-4B chain	49.831	143	5	5	4	11.5	4
	P12532	Creatine kinase U-type, mitochondrial	47.037	140	8	8	4	12	4
	P06703	Protein S100-A6	10.18	135	6	6	2	16.7	2
	Q7L5L3	Glycerophosphodiester phosphodiesterase domain-containing protein 3	36.596	134	4	4	3	9.1	3
	P07437	Tubulin beta chain	49.671	132	7	7	4	11.5	4
	Q71U36	Tubulin alpha-1A chain	50.136	127	4	4	2	7.8	2
	P0CG05	Ig lambda-2 chain C regions	11.294	118	2	2	1	9.4	1
	P25815	Protein S100-P	10.4	118	4	4	2	24.2	2
	O75223	Gamma-glutamylcyclotransferase	21.008	112	4	4	1	5.3	1
	P14923	Junction plakoglobin	81.745	111	6	6	5	9	5
	P81605	Dermcidin	11.284	111	5	5	2	22.7	2
	Q02413	Desmoglein-1	113.748	109	4	4	3	3.4	3
	P62805	Histone H4	11.367	107	5	5	3	30.1	3
	P04075	Fructose-bisphosphate aldolase A	39.42	105	2	2	1	3.8	1
	P09525	Annexin A4	35.883	102	4	4	3	9.7	3
	P11142	Heat shock cognate 71 kDa protein	70.898	100	3	3	1	2	1
Nose-H1-R	Q04695	Keratin, type I cytoskeletal 17	48.106	4167	158	158	32	58.6	32
	P02538	Keratin, type II cytoskeletal 6A	60.045	3625	142	142	34	46.3	34
	P04264	Keratin, type II cytoskeletal 1	66.039	3503	118	118	29	47.2	29
	P04259	Keratin, type II cytoskeletal 6B	60.067	3490	135	135	34	46.3	34
	P02533	Keratin, type I cytoskeletal 14	51.561	3162	116	116	30	55.1	30
	P08779	Keratin, type I cytoskeletal 16	51.268	2923	109	109	28	53.7	28
	P13647	Keratin, type II cytoskeletal 5	62.378	2608	116	116	32	45.8	32
	P13645	Keratin, type I cytoskeletal 10	58.827	2439	84	84	20	31.2	20
	P35527	Keratin, type I cytoskeletal 9	62.064	2299	47	47	14	30.5	14
	P35908	Keratin, type II cytoskeletal 2 epidermal	65.433	1719	64	64	23	39.4	23
	P19012	Keratin, type I cytoskeletal 15	49.212	1086	51	51	13	21.1	13
	O95678	Keratin, type II cytoskeletal 75	59.56	990	50	50	17	23	17
	P07339	Cathepsin D	44.552	973	34	34	7	20.4	7
	Q5XKE5	Keratin, type II cytoskeletal 79	57.836	930	47	47	20	40.6	20
	P07355	Annexin A2	38.604	929	33	33	12	35.4	12
	P27482	Calmodulin-like protein 3	16.891	756	19	19	5	36.9	5
	P06702	Protein S100-A9	13.242	675	22	22	5	42.1	5
	P60709	Actin, cytoplasmic 1	41.737	605	29	29	9	25.9	9
	P04083	Annexin A1	38.714	601	15	15	6	16.5	6
	P12035	Keratin, type II cytoskeletal 3	64.417	540	23	23	7	8.4	7
	P02545	Prelamin-A/C	74.139	519	23	23	11	15.4	11
	P15924	Desmoplakin	331.774	393	23	23	17	5.8	17
	Q9NZT1	Calmodulin-like protein 5	15.893	347	14	14	5	35.6	5
	P48594	Serpin B4	44.854	342	21	21	11	29	11
	P31947	14-3-3 protein sigma	27.774	333	16	16	10	37.1	10
	Q01546	Keratin, type II cytoskeletal 2 oral	65.841	324	20	20	8	9.2	8
	P05090	Apolipoprotein D	21.276	318	15	15	5	22.8	5
	P0CG05	Ig lambda-2 chain C regions	11.294	317	5	5	1	9.4	1
	P05109	Protein S100-A8	10.835	309	13	13	5	40.9	5
	P29508	Serpin B3	44.565	291	19	19	11	27.4	11
	P04406	Glyceraldehyde-3-phosphate dehydrogenase	36.053	285	14	14	6	20.3	6
	P31151	Protein S100-A7	11.471	269	11	11	5	47.5	5
	P31944	Caspase-14	27.68	250	7	7	4	14.5	4
	P01857	Ig gamma-1 chain C region	36.106	211	15	15	6	19.7	6
	P20930	Filaggrin	435.17	200	6	6	5	1.6	5
	P63104	14-3-3 protein zeta/delta	27.745	197	6	6	4	16.7	4
	Q9HCY8	Protein S100-A14	11.662	197	3	3	2	25	2
	P05787	Keratin, type II cytoskeletal 8	53.704	192	12	12	6	9.1	6
	P06576	ATP synthase subunit beta, mitochondrial	56.56	177	7	7	5	11.5	5
	P31949	Protein S100-A11	11.74	175	4	4	1	8.6	1
	P60174	Triosephosphate isomerase	30.791	171	8	8	4	15.7	4
	P35579	Myosin-9	226.532	164	6	6	3	2.1	3
	P10619	Lysosomal protective protein	54.466	153	3	3	1	2.7	1
	P17900	Ganglioside GM2 activator	20.838	150	4	4	1	5.2	1
	P07858	Cathepsin B	37.822	150	9	9	4	15.9	4
	O76009	Keratin, type I cuticular Ha3-I	45.94	140	7	7	4	9.7	4
	P11142	Heat shock cognate 71 kDa protein	70.898	140	3	3	2	3.7	2
	P11021	78 kDa glucose-regulated protein	72.333	139	5	5	4	7.2	4
	P12814	Alpha-actinin-1	103.058	136	4	4	3	3.8	3
	P04075	Fructose-bisphosphate aldolase A	39.42	135	5	5	3	9.3	3
	P27348	14-3-3 protein theta	27.764	132	6	6	4	15.1	4
	P06753	Tropomyosin alpha-3 chain	32.819	128	6	6	4	15.5	4
	P47929	Galectin-7	15.075	128	2	2	1	8.1	1
	P31946	14-3-3 protein beta/alpha	28.082	127	8	8	5	18.7	5
	P25705	ATP synthase subunit alpha, mitochondrial	59.751	125	3	3	2	4.5	2
	P00338	L-lactate dehydrogenase A chain	36.689	125	3	3	1	3	1
	P06703	Protein S100-A6	10.18	123	7	7	2	16.7	2
	P68371	Tubulin beta-4B chain	49.831	120	5	5	3	8.8	3
	A8MT79	Putative zinc-alpha-2-glycoprotein-like 1	22.98	120	3	3	1	4.9	1
	Q96QA5	Gasdermin-A	49.365	118	5	5	2	3.8	2
	P14923	Junction plakoglobin	81.745	116	6	6	4	6	4
	P51688	N-sulphoglucosamine sulphohydrolase	56.695	116	3	3	1	2.4	1
	P61981	14-3-3 protein gamma	28.303	110	8	8	5	18.6	5
	Q99623	Prohibitin-2	33.296	109	2	2	1	4	1
	Q15149	Plectin	531.791	108	4	4	3	0.6	3
	P06733	Alpha-enolase	47.169	108	8	8	4	8.1	4
	P04792	Heat shock protein beta-1	22.783	107	3	3	3	16.6	3
	P12532	Creatine kinase U-type, mitochondrial	47.037	107	4	4	3	7.4	3
	P02768	Serum albumin	69.367	106	2	2	1	2.5	1
	P05089	Arginase-1	34.735	106	6	6	3	9	3
	P62979	Ubiquitin-40S ribosomal protein S27a	17.965	103	6	6	3	24.4	3
	Q6KB66	Keratin, type II cytoskeletal 80	50.525	101	6	6	4	10	4

## Sheet: E
Table S2E: Human proteins identified in follicular casts extracted from acne-affected skin sites of acne vulgaris patients (acne-A2)
Subsample Name	Accession Nr	Protein Name	Mass kDa	Score	Matches	Significant Matches	Significant Sequences	Coverage %	Unique Peptides
Acne-A2-A	Q04695	Keratin, type I cytoskeletal 17	48.106	8428	243	243	35	65	35
	P08779	Keratin, type I cytoskeletal 16	51.268	7433	203	203	37	71.9	37
	P02538	Keratin, type II cytoskeletal 6A	60.045	7128	250	250	43	62.4	43
	P02533	Keratin, type I cytoskeletal 14	51.561	6953	188	188	36	73.3	36
	P04259	Keratin, type II cytoskeletal 6B	60.067	6593	233	233	42	60.3	42
	P13647	Keratin, type II cytoskeletal 5	62.378	4541	170	170	36	51.7	36
	P13645	Keratin, type I cytoskeletal 10	58.827	4533	113	113	30	54.8	30
	P48594	Serpin B4	44.854	4453	137	137	26	58.2	26
	P29508	Serpin B3	44.565	4053	138	138	27	64.1	27
	P04264	Keratin, type II cytoskeletal 1	66.039	4044	130	130	34	51.4	34
	P15924	Desmoplakin	331.774	3867	124	124	60	25.2	60
	P06702	Protein S100-A9	13.242	3177	98	98	8	59.6	8
	P35579	Myosin-9	226.532	2549	67	67	40	25.6	40
	Q5XKE5	Keratin, type II cytoskeletal 79	57.836	2456	99	99	29	51	29
	P31151	Protein S100-A7	11.471	2455	98	98	10	82.2	10
	P60709	Actin, cytoplasmic 1	41.737	2303	61	61	14	46.1	14
	P07355	Annexin A2	38.604	2201	66	66	21	51	21
	P01011	Alpha-1-antichymotrypsin	47.651	1939	46	46	12	34.3	12
	P35908	Keratin, type II cytoskeletal 2 epidermal	65.433	1924	79	79	27	44.3	27
	O95678	Keratin, type II cytoskeletal 75	59.56	1866	77	77	15	19.8	15
	Q9NZT1	Calmodulin-like protein 5	15.893	1784	40	40	9	65.8	9
	P04406	Glyceraldehyde-3-phosphate dehydrogenase	36.053	1652	54	54	13	43.3	13
	P19012	Keratin, type I cytoskeletal 15	49.212	1526	59	59	9	12.9	9
	P04792	Heat shock protein beta-1	22.783	1469	39	39	10	52.7	10
	Q86SG5	Protein S100-A7A	11.305	1430	70	70	6	58.4	6
	P12814	Alpha-actinin-1	103.058	1111	33	33	15	21.4	15
	P07437	Tubulin beta chain	49.671	1076	37	37	11	30.9	11
	P68371	Tubulin beta-4B chain	49.831	1006	35	35	11	30.8	11
	P12035	Keratin, type II cytoskeletal 3	64.417	995	41	41	10	15.6	10
	P07339	Cathepsin D	44.552	994	34	34	10	33	10
	P35527	Keratin, type I cytoskeletal 9	62.064	939	29	29	15	33.2	15
	P62736	Actin, aortic smooth muscle	42.009	931	32	32	9	25.5	9
	P14923	Junction plakoglobin	81.745	844	34	34	17	24.2	17
	P04083	Annexin A1	38.714	828	23	23	11	42.2	11
	O75369	Filamin-B	278.164	807	31	31	21	10.3	21
	P68363	Tubulin alpha-1B chain	50.152	792	26	26	10	31.7	10
	P27482	Calmodulin-like protein 3	16.891	789	19	19	5	36.9	5
	P31947	14-3-3 protein sigma	27.774	783	37	37	11	46	11
	P01857	Ig gamma-1 chain C region	36.106	783	31	31	8	31.5	8
	P47929	Galectin-7	15.075	762	17	17	6	51.5	6
	O43707	Alpha-actinin-4	104.854	761	22	22	13	18.2	13
	P06733	Alpha-enolase	47.169	732	24	24	13	37.8	13
	P05109	Protein S100-A8	10.835	731	27	27	7	50.5	7
	Q01546	Keratin, type II cytoskeletal 2 oral	65.841	728	38	38	13	15.5	13
	Q13885	Tubulin beta-2A chain	49.907	720	27	27	10	28.1	10
	P02545	Prelamin-A/C	74.139	719	26	26	16	28.2	16
	P07476	Involucrin	68.479	673	24	24	17	38.5	17
	P21333	Filamin-A	280.739	626	27	27	20	12	20
	P63104	14-3-3 protein zeta/delta	27.745	601	20	20	7	36.7	7
	P11021	78 kDa glucose-regulated protein	72.333	569	18	18	8	16.5	8
	P68366	Tubulin alpha-4A chain	49.924	563	19	19	8	27.7	8
	Q9HCY8	Protein S100-A14	11.662	559	14	14	7	74	7
	P11142	Heat shock cognate 71 kDa protein	70.898	552	15	15	10	18.4	10
	P12532	Creatine kinase U-type, mitochondrial	47.037	548	15	15	8	26.9	8
	P01834	Ig kappa chain C region	11.609	542	19	19	5	80.2	5
	P12429	Annexin A3	36.375	540	21	21	10	34.1	10
	Q6KB66	Keratin, type II cytoskeletal 80	50.525	538	22	22	14	35	14
	P19971	Thymidine phosphorylase	49.955	513	17	17	11	29	11
	P62158	Calmodulin	16.838	509	16	16	4	30.9	4
	Q7Z406	Myosin-14	227.871	491	17	17	13	7.8	13
	P31949	Protein S100-A11	11.74	482	13	13	4	42.9	4
	Q7Z794	Keratin, type II cytoskeletal 1b	61.901	479	18	18	6	9.2	6
	Q15149	Plectin	531.791	468	21	21	17	4.1	17
	P60174	Triosephosphate isomerase	30.791	459	12	12	8	33.2	8
	P05787	Keratin, type II cytoskeletal 8	53.704	444	24	24	6	10.1	6
	Q9C075	Keratin, type I cytoskeletal 23	48.131	442	13	13	3	10	3
	P27348	14-3-3 protein theta	27.764	434	20	20	6	27.8	6
	P09211	Glutathione S-transferase P	23.356	413	13	13	6	48.1	6
	Q13835	Plakophilin-1	82.861	405	16	16	11	16.6	11
	P55072	Transitional endoplasmic reticulum ATPase	89.322	401	12	12	8	13.9	8
	P25311	Zinc-alpha-2-glycoprotein	34.259	398	16	16	10	40.6	10
	P18206	Vinculin	123.799	397	13	13	8	8.6	8
	Q8WVV4	Protein POF1B	68.065	393	16	16	11	20.9	11
	P67936	Tropomyosin alpha-4 chain	28.522	385	12	12	8	24.6	8
	P22532	Small proline-rich protein 2D	7.905	361	15	15	5	79.2	5
	P06748	Nucleophosmin	32.575	350	6	6	2	16.7	2
	Q9BUF5	Tubulin beta-6 chain	49.857	346	16	16	7	18.4	7
	P20930	Filaggrin	435.17	346	15	15	8	2.8	8
	P31946	14-3-3 protein beta/alpha	28.082	341	18	18	5	18.7	5
	Q96RM1	Small proline-rich protein 2F	7.805	331	12	12	3	43.1	3
	P06576	ATP synthase subunit beta, mitochondrial	56.56	331	13	13	7	18.9	7
	P01040	Cystatin-A	11.006	322	11	11	6	75.5	6
	Q86Y46	Keratin, type II cytoskeletal 73	58.923	316	14	14	7	10.6	7
	P61981	14-3-3 protein gamma	28.303	312	17	17	4	16.2	4
	P09493	Tropomyosin alpha-1 chain	32.709	312	9	9	5	20.4	5
	P62258	14-3-3 protein epsilon	29.174	303	14	14	3	14.5	3
	P80188	Neutrophil gelatinase-associated lipocalin	22.588	300	9	9	4	32.8	4
	P02768	Serum albumin	69.367	300	14	14	8	12	8
	Q02413	Desmoglein-1	113.748	298	13	13	8	10	8
	P00558	Phosphoglycerate kinase 1	44.615	297	7	7	5	16.3	5
	Q09666	Neuroblast differentiation-associated protein AHNAK	629.101	288	12	12	8	1.6	8
	P06396	Gelsolin	85.698	286	11	11	5	8.3	5
	Q9UIV8	Serpin B13	44.276	284	9	9	5	16.1	5
	Q6UWP8	Suprabasin	60.541	274	12	12	8	20.5	8
	P01859	Ig gamma-2 chain C region	35.901	273	18	18	6	21.8	6
	P19013	Keratin, type II cytoskeletal 4	57.285	271	13	13	6	12.2	6
	P37802	Transgelin-2	22.391	265	14	14	7	39.7	7
	P62937	Peptidyl-prolyl cis-trans isomerase A	18.012	264	11	11	6	40	6
	P04075	Fructose-bisphosphate aldolase A	39.42	260	8	8	3	12.6	3
	P30740	Leukocyte elastase inhibitor	42.742	260	10	10	9	29.6	9
	P06753	Tropomyosin alpha-3 chain	32.819	256	7	7	4	15.8	4
	P0CG05	Ig lambda-2 chain C regions	11.294	255	7	7	4	55.7	4
	P31944	Caspase-14	27.68	253	13	13	9	34.7	9
	P00338	L-lactate dehydrogenase A chain	36.689	253	8	8	5	16.9	5
	P22735	Protein-glutamine gamma-glutamyltransferase K	89.787	251	6	6	4	6.4	4
	P25815	Protein S100-P	10.4	250	6	6	2	24.2	2
	P09525	Annexin A4	35.883	248	9	9	4	16.6	4
	P58107	Epiplakin	555.621	245	10	10	6	1.7	6
	P62805	Histone H4	11.367	239	9	9	5	50.5	5
	P68104	Elongation factor 1-alpha 1	50.141	238	8	8	6	16.7	6
	P05090	Apolipoprotein D	21.276	234	12	12	4	16.9	4
	P08238	Heat shock protein HSP 90-beta	83.264	222	9	9	7	11	7
	P17900	Ganglioside GM2 activator	20.838	218	8	8	5	27.5	5
	P01861	Ig gamma-4 chain C region	35.941	212	9	9	5	18.3	5
	P40926	Malate dehydrogenase, mitochondrial	35.503	211	7	7	4	18.3	4
	P07737	Profilin-1	15.054	204	7	7	4	40	4
	P12830	Cadherin-1	97.456	203	5	5	3	5.4	3
	Q5D862	Filaggrin-2	248.073	200	7	7	4	1.9	4
	P04908	Histone H2A type 1-B/E	14.135	199	6	6	2	21.5	2
	P62979	Ubiquitin-40S ribosomal protein S27a	17.965	197	7	7	3	24.4	3
	P08107	Heat shock 70 kDa protein 1A/1B	70.052	194	6	6	5	10.5	5
	Q8NEX9	Short-chain dehydrogenase/reductase family 9C member 7	35.263	193	8	8	4	11.5	4
	Q96P63	Serpin B12	46.276	193	6	6	2	8.1	2
	Q01469	Fatty acid-binding protein, epidermal	15.164	190	8	8	4	22.2	4
	P08758	Annexin A5	35.937	186	5	5	4	14.4	4
	P23528	Cofilin-1	18.502	185	4	4	3	31.9	3
	Q8N1N4	Keratin, type II cytoskeletal 78	56.866	184	7	7	5	10.6	5
	Q96FQ6	Protein S100-A16	11.801	182	7	7	3	33	3
	P60660	Myosin light polypeptide 6	16.93	182	9	9	4	30.5	4
	Q96HE7	ERO1-like protein alpha	54.393	181	4	4	4	11.1	4
	P22314	Ubiquitin-like modifier-activating enzyme 1	117.849	177	4	4	3	4.8	3
	P05388	60S acidic ribosomal protein P0	34.274	176	4	4	3	15.8	3
	P13639	Elongation factor 2	95.338	175	9	9	5	5.9	5
	P28066	Proteasome subunit alpha type-5	26.411	173	5	5	3	17	3
	P61604	10 kDa heat shock protein, mitochondrial	10.932	173	4	4	3	35.3	3
	P10599	Thioredoxin	11.737	172	5	5	4	41	4
	P15104	Glutamine synthetase	42.064	172	5	5	2	7.2	2
	P18669	Phosphoglycerate mutase 1	28.804	170	6	6	3	20.1	3
	Q06830	Peroxiredoxin-1	22.11	170	7	7	4	19.6	4
	P06703	Protein S100-A6	10.18	167	7	7	2	16.7	2
	P07237	Protein disulfide-isomerase	57.116	166	8	8	6	14	6
	P05783	Keratin, type I cytoskeletal 18	48.058	163	10	10	3	5.8	3
	P01593	Ig kappa chain V-I region AG	11.992	162	3	3	2	31.5	2
	P14618	Pyruvate kinase isozymes M1/M2	57.937	156	6	6	5	12.1	5
	Q7L5L3	Glycerophosphodiester phosphodiesterase domain-containing protein 3	36.596	149	3	3	2	6.6	2
	P22528	Cornifin-B	9.888	146	7	7	3	37.1	3
	P14625	Endoplasmin	92.469	143	6	6	4	5.6	4
	P04080	Cystatin-B	11.14	141	5	5	3	45.9	3
	P22676	Calretinin	31.54	137	5	5	4	14.8	4
	O60911	Cathepsin L2	37.329	134	9	9	4	13.5	4
	O43240	Kallikrein-10	30.17	133	6	6	5	19.6	5
	Q9Y446	Plakophilin-3	87.082	131	7	7	6	8.7	6
	A8K2U0	Alpha-2-macroglobulin-like protein 1	161.107	131	5	5	3	2.4	3
	P25705	ATP synthase subunit alpha, mitochondrial	59.751	131	6	6	4	11.4	4
	P27824	Calnexin	67.568	127	4	4	2	5.2	2
	Q53RT3	Retroviral-like aspartic protease 1	36.991	124	5	5	3	11.4	3
	P00441	Superoxide dismutase [Cu-Zn]	15.936	124	2	2	2	32.5	2
	P47895	Aldehyde dehydrogenase family 1 member A3	56.108	123	8	8	6	14.1	6
	P32119	Peroxiredoxin-2	21.892	121	3	3	2	13.1	2
	P29034	Protein S100-A2	11.117	121	5	5	2	16.3	2
	Q15828	Cystatin-M	16.511	118	5	5	3	28.2	3
	P19105	Myosin regulatory light chain 12A	19.794	118	5	5	4	28.1	4
	P09382	Galectin-1	14.716	118	2	2	1	11.9	1
	P46940	Ras GTPase-activating-like protein IQGAP1	189.252	118	7	7	7	5.9	7
	P15311	Ezrin	69.413	114	5	5	4	8	4
	P01608	Ig kappa chain V-I region Roy	11.782	111	3	3	2	24.1	2
	Q92817	Envoplakin	231.604	111	5	5	5	3.4	5
	P10809	60 kDa heat shock protein, mitochondrial	61.055	111	4	4	3	6.8	3
	P07686	Beta-hexosaminidase subunit beta	63.111	111	5	5	3	4.7	3
	O75342	Arachidonate 12-lipoxygenase, 12R-type	80.356	110	3	3	2	3.6	2
	P13797	Plastin-3	70.811	108	4	4	3	5.1	3
	Q07065	Cytoskeleton-associated protein 4	66.022	108	2	2	2	3.5	2
	O95833	Chloride intracellular channel protein 3	26.648	107	4	4	3	19.5	3
	P40199	Carcinoembryonic antigen-related cell adhesion molecule 6	37.195	106	4	4	2	9.9	2
	P13928	Annexin A8	36.881	104	1	1	1	4.6	1
	P07858	Cathepsin B	37.822	103	7	7	4	15.9	4
	P06744	Glucose-6-phosphate isomerase	63.147	102	2	2	2	5.7	2
	Q15084	Protein disulfide-isomerase A6	48.121	102	2	2	1	3.2	1
	Q6ZNF0	Iron/zinc purple acid phosphatase-like protein	50.48	101	4	4	3	8.9	3
	P30101	Protein disulfide-isomerase A3	56.782	100	3	3	3	8.7	3
	P62333	26S protease regulatory subunit 10B	44.173	100	2	2	2	7.5	2
Acne-A2-B	Q04695	Keratin, type I cytoskeletal 17	48.106	4851	160	160	31	60.9	31
	P02538	Keratin, type II cytoskeletal 6A	60.045	4748	168	168	35	54.6	35
	P04259	Keratin, type II cytoskeletal 6B	60.067	4344	155	155	34	54.4	34
	P08779	Keratin, type I cytoskeletal 16	51.268	3873	131	131	32	64.3	32
	P02533	Keratin, type I cytoskeletal 14	51.561	3859	132	132	30	54.9	30
	P13647	Keratin, type II cytoskeletal 5	62.378	3002	119	119	31	46.6	31
	P04264	Keratin, type II cytoskeletal 1	66.039	2337	82	82	27	47.8	27
	P13645	Keratin, type I cytoskeletal 10	58.827	2114	76	76	20	29.3	20
	P35908	Keratin, type II cytoskeletal 2 epidermal	65.433	1452	62	62	19	32.6	19
	P19012	Keratin, type I cytoskeletal 15	49.212	1399	60	60	13	26.1	13
	P07355	Annexin A2	38.604	1278	43	43	17	45.1	17
	O95678	Keratin, type II cytoskeletal 75	59.56	1180	54	54	14	21.2	14
	P15924	Desmoplakin	331.774	1116	49	49	31	11.8	31
	P35527	Keratin, type I cytoskeletal 9	62.064	1100	30	30	12	28.3	12
	P06702	Protein S100-A9	13.242	1095	33	33	5	48.2	5
	P31151	Protein S100-A7	11.471	989	41	41	8	59.4	8
	P48594	Serpin B4	44.854	936	46	46	18	38.2	18
	Q5XKE5	Keratin, type II cytoskeletal 79	57.836	900	44	44	18	35.9	18
	P60709	Actin, cytoplasmic 1	41.737	797	31	31	10	29.6	10
	P01011	Alpha-1-antichymotrypsin	47.651	738	15	15	7	17.7	7
	P12035	Keratin, type II cytoskeletal 3	64.417	719	28	28	8	14.6	8
	P29508	Serpin B3	44.565	713	40	40	16	36.4	16
	P27482	Calmodulin-like protein 3	16.891	634	15	15	4	31.5	4
	P35579	Myosin-9	226.532	573	19	19	12	7.5	12
	P02545	Prelamin-A/C	74.139	470	20	20	12	18.8	12
	Q9NZT1	Calmodulin-like protein 5	15.893	468	17	17	5	42.5	5
	P07339	Cathepsin D	44.552	430	20	20	8	24.5	8
	P05109	Protein S100-A8	10.835	372	15	15	6	48.4	6
	Q14525	Keratin, type I cuticular Ha3-II	46.214	369	20	20	5	13.6	5
	O76009	Keratin, type I cuticular Ha3-I	45.94	361	14	14	8	22	8
	P14923	Junction plakoglobin	81.745	357	13	13	7	12.1	7
	P04406	Glyceraldehyde-3-phosphate dehydrogenase	36.053	356	15	15	6	22.1	6
	Q7Z794	Keratin, type II cytoskeletal 1b	61.901	332	12	12	5	8.8	5
	P68371	Tubulin beta-4B chain	49.831	312	12	12	7	18	7
	P07437	Tubulin beta chain	49.671	295	10	10	6	14.6	6
	P20930	Filaggrin	435.17	290	14	14	10	3.8	10
	P01857	Ig gamma-1 chain C region	36.106	279	14	14	7	26.4	7
	P47929	Galectin-7	15.075	278	7	7	3	27.2	3
	P04792	Heat shock protein beta-1	22.783	267	9	9	4	33.2	4
	P05090	Apolipoprotein D	21.276	252	9	9	3	10.1	3
	Q7Z406	Myosin-14	227.871	249	8	8	7	4.4	7
	P04083	Annexin A1	38.714	232	9	9	6	21.1	6
	Q86Y46	Keratin, type II cytoskeletal 73	58.923	222	10	10	4	6.1	4
	P05787	Keratin, type II cytoskeletal 8	53.704	214	12	12	5	9.7	5
	P25815	Protein S100-P	10.4	199	5	5	3	28.4	3
	P0CG05	Ig lambda-2 chain C regions	11.294	199	4	4	2	23.6	2
	Q6KB66	Keratin, type II cytoskeletal 80	50.525	191	9	9	4	10	4
	P31944	Caspase-14	27.68	179	9	9	6	24	6
	P25705	ATP synthase subunit alpha, mitochondrial	59.751	176	6	6	4	9.6	4
	P31947	14-3-3 protein sigma	27.774	172	10	10	8	37.5	8
	P11021	78 kDa glucose-regulated protein	72.333	172	5	5	4	7	4
	Q9HCY8	Protein S100-A14	11.662	162	2	2	1	14.4	1
	Q6GTS8	Probable carboxypeptidase PM20D1	55.741	162	9	9	5	10.8	5
	P06753	Tropomyosin alpha-3 chain	32.819	155	5	5	3	7.4	3
	P06576	ATP synthase subunit beta, mitochondrial	56.56	151	6	6	5	13.4	5
	P62158	Calmodulin	16.838	149	8	8	3	30.9	3
	P67936	Tropomyosin alpha-4 chain	28.522	148	4	4	2	7.3	2
	P21333	Filamin-A	280.739	148	5	5	4	2.4	4
	Q71U36	Tubulin alpha-1A chain	50.136	148	4	4	3	11.3	3
	P60174	Triosephosphate isomerase	30.791	148	4	4	2	8.7	2
	P08238	Heat shock protein HSP 90-beta	83.264	146	7	7	4	6.8	4
	P29034	Protein S100-A2	11.117	140	3	3	2	16.3	2
	P01040	Cystatin-A	11.006	139	5	5	2	33.7	2
	P04075	Fructose-bisphosphate aldolase A	39.42	137	3	3	1	3.8	1
	P62979	Ubiquitin-40S ribosomal protein S27a	17.965	133	6	6	4	30.1	4
	P06703	Protein S100-A6	10.18	131	6	6	2	16.7	2
	P19971	Thymidine phosphorylase	49.955	124	5	5	3	9.3	3
	P63104	14-3-3 protein zeta/delta	27.745	122	5	5	4	20	4
	P11142	Heat shock cognate 71 kDa protein	70.898	121	5	5	3	6.5	3
	P05089	Arginase-1	34.735	112	4	4	2	6.8	2
	P62805	Histone H4	11.367	112	6	6	3	29.1	3
	O75369	Filamin-B	278.164	111	4	4	3	1.5	3
	P02768	Serum albumin	69.367	105	3	3	2	4.1	2
	Q7L5L3	Glycerophosphodiester phosphodiesterase domain-containing protein 3	36.596	104	2	2	1	4.4	1
	Q15149	Plectin	531.791	103	6	6	6	1.3	6
	P17900	Ganglioside GM2 activator	20.838	101	2	2	1	5.2	1
	P22532	Small proline-rich protein 2D	7.905	101	3	3	1	12.5	1
	Q96HE7	ERO1-like protein alpha	54.393	100	2	2	1	3	1
Acne-A2-C	Q04695	Keratin, type I cytoskeletal 17	48.106	4511	158	158	31	60.9	31
	P02538	Keratin, type II cytoskeletal 6A	60.045	4178	165	165	35	55	35
	P02533	Keratin, type I cytoskeletal 14	51.561	3989	131	131	29	57.2	29
	P04259	Keratin, type II cytoskeletal 6B	60.067	3805	150	150	34	52.8	34
	P08779	Keratin, type I cytoskeletal 16	51.268	3720	130	130	31	62.4	31
	P13647	Keratin, type II cytoskeletal 5	62.378	3164	128	128	30	43.2	30
	P13645	Keratin, type I cytoskeletal 10	58.827	2310	81	81	21	32.2	21
	P04264	Keratin, type II cytoskeletal 1	66.039	2217	82	82	25	40.1	25
	P35908	Keratin, type II cytoskeletal 2 epidermal	65.433	1370	63	63	19	29.3	19
	Q5XKE5	Keratin, type II cytoskeletal 79	57.836	1340	61	61	20	37.8	20
	P07355	Annexin A2	38.604	1311	46	46	16	45.7	16
	P19012	Keratin, type I cytoskeletal 15	49.212	1178	55	55	12	19.7	12
	O95678	Keratin, type II cytoskeletal 75	59.56	1163	60	60	14	21.1	14
	P48594	Serpin B4	44.854	1133	46	46	16	36.4	16
	P04083	Annexin A1	38.714	1114	29	29	13	42.2	13
	P06702	Protein S100-A9	13.242	1029	30	30	6	48.2	6
	P29508	Serpin B3	44.565	924	42	42	17	38.7	17
	P15924	Desmoplakin	331.774	915	51	51	32	12.9	32
	P60709	Actin, cytoplasmic 1	41.737	894	38	38	13	42.4	13
	P12035	Keratin, type II cytoskeletal 3	64.417	787	34	34	11	18	11
	P05164	Myeloperoxidase	83.869	777	34	34	14	17.3	14
	P35527	Keratin, type I cytoskeletal 9	62.064	760	22	22	9	18.8	9
	Q9NZT1	Calmodulin-like protein 5	15.893	727	22	22	6	48.6	6
	P01011	Alpha-1-antichymotrypsin	47.651	718	17	17	6	17.5	6
	P35579	Myosin-9	226.532	642	23	23	12	7.9	12
	P07339	Cathepsin D	44.552	567	23	23	7	20.4	7
	P02768	Serum albumin	69.367	530	21	21	10	15.9	10
	P02545	Prelamin-A/C	74.139	518	23	23	14	22.3	14
	P27482	Calmodulin-like protein 3	16.891	498	13	13	5	36.9	5
	P31947	14-3-3 protein sigma	27.774	459	29	29	11	48.4	11
	Q01546	Keratin, type II cytoskeletal 2 oral	65.841	442	28	28	9	12.7	9
	P06576	ATP synthase subunit beta, mitochondrial	56.56	423	17	17	9	24.2	9
	P31151	Protein S100-A7	11.471	380	18	18	6	48.5	6
	Q15323	Keratin, type I cuticular Ha1	47.237	363	22	22	7	16.8	7
	Q7Z794	Keratin, type II cytoskeletal 1b	61.901	348	15	15	5	6.4	5
	P25705	ATP synthase subunit alpha, mitochondrial	59.751	329	12	12	5	13	5
	P05109	Protein S100-A8	10.835	326	13	13	6	48.4	6
	P07437	Tubulin beta chain	49.671	324	11	11	5	14.4	5
	Q14525	Keratin, type I cuticular Ha3-II	46.214	317	19	19	6	14.6	6
	P01857	Ig gamma-1 chain C region	36.106	316	18	18	6	19.7	6
	P0CG05	Ig lambda-2 chain C regions	11.294	315	5	5	1	9.4	1
	P05787	Keratin, type II cytoskeletal 8	53.704	289	19	19	7	11	7
	P04406	Glyceraldehyde-3-phosphate dehydrogenase	36.053	282	10	10	5	20.3	5
	P68371	Tubulin beta-4B chain	49.831	275	9	9	4	11	4
	P06733	Alpha-enolase	47.169	274	11	11	7	18.7	7
	Q6GTS8	Probable carboxypeptidase PM20D1	55.741	262	17	17	9	18.5	9
	P14923	Junction plakoglobin	81.745	246	10	10	6	10.3	6
	O76009	Keratin, type I cuticular Ha3-I	45.94	244	13	13	7	18.6	7
	P04792	Heat shock protein beta-1	22.783	239	13	13	7	50.2	7
	P62805	Histone H4	11.367	231	11	11	4	30.1	4
	P11021	78 kDa glucose-regulated protein	72.333	223	11	11	7	11.6	7
	P47929	Galectin-7	15.075	212	8	8	4	33.8	4
	P67936	Tropomyosin alpha-4 chain	28.522	200	7	7	6	21	6
	O75369	Filamin-B	278.164	199	10	10	8	3.7	8
	P30740	Leukocyte elastase inhibitor	42.742	195	7	7	4	14	4
	P11142	Heat shock cognate 71 kDa protein	70.898	189	6	6	5	8.4	5
	O43790	Keratin, type II cuticular Hb6	53.501	186	11	11	7	14.8	7
	P02671	Fibrinogen alpha chain	94.973	186	5	5	4	5.1	4
	P19013	Keratin, type II cytoskeletal 4	57.285	183	12	12	3	4.7	3
	P04075	Fructose-bisphosphate aldolase A	39.42	183	5	5	3	9.3	3
	P25815	Protein S100-P	10.4	182	4	4	2	24.2	2
	P63104	14-3-3 protein zeta/delta	27.745	181	11	11	7	31.4	7
	P12532	Creatine kinase U-type, mitochondrial	47.037	181	10	10	8	16.1	8
	P04908	Histone H2A type 1-B/E	14.135	181	5	5	2	21.5	2
	P06703	Protein S100-A6	10.18	179	9	9	2	16.7	2
	P05090	Apolipoprotein D	21.276	172	5	5	2	9.5	2
	P12429	Annexin A3	36.375	166	6	6	4	16.1	4
	Q13885	Tubulin beta-2A chain	49.907	162	7	7	3	8.3	3
	P12814	Alpha-actinin-1	103.058	161	7	7	5	5.9	5
	P08670	Vimentin	53.652	158	10	10	6	12.4	6
	Q15149	Plectin	531.791	156	8	8	6	1.2	6
	O43707	Alpha-actinin-4	104.854	153	6	6	4	5.3	4
	P06396	Gelsolin	85.698	153	7	7	5	8.7	5
	P02679	Fibrinogen gamma chain	51.512	143	6	6	3	10.2	3
	P19971	Thymidine phosphorylase	49.955	142	5	5	4	10.6	4
	Q6KB66	Keratin, type II cytoskeletal 80	50.525	140	7	7	4	9.5	4
	P02452	Collagen alpha-1(I) chain	138.941	138	7	7	4	3.6	4
	Q96QA5	Gasdermin-A	49.365	138	5	5	3	9.9	3
	P31944	Caspase-14	27.68	137	5	5	2	8.7	2
	P27348	14-3-3 protein theta	27.764	133	9	9	5	19.2	5
	P31946	14-3-3 protein beta/alpha	28.082	130	9	9	5	17.1	5
	P17900	Ganglioside GM2 activator	20.838	130	3	3	1	5.2	1
	P06753	Tropomyosin alpha-3 chain	32.819	128	6	6	5	14.8	5
	P20930	Filaggrin	435.17	128	6	6	4	1.2	4
	Q71U36	Tubulin alpha-1A chain	50.136	127	9	9	6	17.3	6
	P08123	Collagen alpha-2(I) chain	129.314	125	4	4	3	3.2	3
	P60174	Triosephosphate isomerase	30.791	125	5	5	3	14	3
	P33778	Histone H2B type 1-B	13.95	119	7	7	3	24.6	3
	P62158	Calmodulin	16.838	114	6	6	3	30.9	3
	P78386	Keratin, type II cuticular Hb5	55.802	113	7	7	6	10.7	6
	Q7Z406	Myosin-14	227.871	111	6	6	5	2.7	5
	P51688	N-sulphoglucosamine sulphohydrolase	56.695	105	3	3	3	7.4	3
	P27105	Erythrocyte band 7 integral membrane protein	31.731	103	3	3	3	11.8	3
	A8K2U0	Alpha-2-macroglobulin-like protein 1	161.107	101	3	3	3	3	3
Acne-A2-D	P02671	Fibrinogen alpha chain	94.973	3510	131	131	31	38	31
	P02675	Fibrinogen beta chain	55.928	3059	80	80	18	35.2	18
	P02533	Keratin, type I cytoskeletal 14	51.561	2763	94	94	24	49.2	24
	P02538	Keratin, type II cytoskeletal 6A	60.045	2617	107	107	30	47	30
	P04264	Keratin, type II cytoskeletal 1	66.039	2547	89	89	29	44.4	29
	P13647	Keratin, type II cytoskeletal 5	62.378	2513	93	93	28	42.9	28
	P02768	Serum albumin	69.367	2454	97	97	28	44.8	28
	P04259	Keratin, type II cytoskeletal 6B	60.067	2320	96	96	29	44.9	29
	P08779	Keratin, type I cytoskeletal 16	51.268	2283	82	82	24	50.3	24
	P02679	Fibrinogen gamma chain	51.512	2255	79	79	16	32.7	16
	P13645	Keratin, type I cytoskeletal 10	58.827	2139	70	70	22	38	22
	P60709	Actin, cytoplasmic 1	41.737	2034	64	64	14	45.9	14
	P05164	Myeloperoxidase	83.869	1981	72	72	23	30.6	23
	Q04695	Keratin, type I cytoskeletal 17	48.106	1977	76	76	23	50.9	23
	P01024	Complement C3	187.148	1840	57	57	27	19.8	27
	P35579	Myosin-9	226.532	1595	60	60	30	18.2	30
	P68871	Hemoglobin subunit beta	15.998	1579	53	53	11	78.2	11
	P08670	Vimentin	53.652	1461	63	63	21	46.4	21
	P04083	Annexin A1	38.714	1437	34	34	14	41.3	14
	P02647	Apolipoprotein A-I	30.778	1209	46	46	15	53.2	15
	P06702	Protein S100-A9	13.242	1160	37	37	5	48.2	5
	P35908	Keratin, type II cytoskeletal 2 epidermal	65.433	1058	43	43	18	27.9	18
	P62736	Actin, aortic smooth muscle	42.009	1035	39	39	9	25.2	9
	P69905	Hemoglobin subunit alpha	15.258	1025	45	45	9	71.8	9
	P02042	Hemoglobin subunit delta	16.055	925	29	29	8	55.1	8
	P35527	Keratin, type I cytoskeletal 9	62.064	923	32	32	13	29.7	13
	P02751	Fibronectin	262.625	868	34	34	20	12.6	20
	P06733	Alpha-enolase	47.169	843	28	28	13	38.2	13
	P19012	Keratin, type I cytoskeletal 15	49.212	792	40	40	9	12.7	9
	P01011	Alpha-1-antichymotrypsin	47.651	784	20	20	9	23.6	9
	P01857	Ig gamma-1 chain C region	36.106	736	36	36	9	33.9	9
	P02788	Lactotransferrin	78.182	718	35	35	17	24.2	17
	P0CG05	Ig lambda-2 chain C regions	11.294	703	23	23	4	55.7	4
	P62805	Histone H4	11.367	696	28	28	7	52.4	7
	P01871	Ig mu chain C region	49.307	595	30	30	9	23	9
	P0C0L5	Complement C4-B	192.793	586	22	22	13	10.3	13
	P06396	Gelsolin	85.698	573	20	20	10	20.2	10
	P12035	Keratin, type II cytoskeletal 3	64.417	565	23	23	9	14.2	9
	P30740	Leukocyte elastase inhibitor	42.742	557	21	21	11	31.1	11
	P08311	Cathepsin G	28.837	552	29	29	6	23.5	6
	P21333	Filamin-A	280.739	545	25	25	18	10.8	18
	P01023	Alpha-2-macroglobulin	163.291	519	20	20	11	10.3	11
	P13796	Plastin-2	70.288	512	24	24	13	23	13
	P12429	Annexin A3	36.375	483	20	20	10	35	10
	P62807	Histone H2B type 1-C/E/F/G/I	13.906	482	20	20	6	41.3	6
	P01834	Ig kappa chain C region	11.609	467	14	14	4	65.1	4
	P07355	Annexin A2	38.604	467	15	15	8	22.4	8
	P20671	Histone H2A type 1-D	14.107	462	12	12	3	30	3
	Q5XKE5	Keratin, type II cytoskeletal 79	57.836	448	19	19	7	11.2	7
	P31146	Coronin-1A	51.026	417	14	14	6	11.5	6
	P04406	Glyceraldehyde-3-phosphate dehydrogenase	36.053	392	14	14	6	18.5	6
	P01859	Ig gamma-2 chain C region	35.901	391	23	23	5	16.3	5
	P01876	Ig alpha-1 chain C region	37.655	382	13	13	5	17	5
	P11021	78 kDa glucose-regulated protein	72.333	366	15	15	11	19.4	11
	P01009	Alpha-1-antitrypsin	46.737	349	18	18	9	23.7	9
	P16403	Histone H1.2	21.365	324	14	14	5	19.7	5
	P05109	Protein S100-A8	10.835	322	12	12	5	47.3	5
	P08758	Annexin A5	35.937	321	7	7	3	11.6	3
	P07737	Profilin-1	15.054	311	9	9	4	31.4	4
	P08107	Heat shock 70 kDa protein 1A/1B	70.052	307	14	14	10	18.3	10
	P07437	Tubulin beta chain	49.671	304	12	12	6	16.7	6
	P26038	Moesin	67.82	294	16	16	10	15.1	10
	Q9NZT1	Calmodulin-like protein 5	15.893	280	10	10	4	29.5	4
	B9A064	Immunoglobulin lambda-like polypeptide 5	23.063	278	8	8	3	17.8	3
	P01008	Antithrombin-III	52.602	277	8	8	5	15.1	5
	P02766	Transthyretin	15.887	277	7	7	4	48.3	4
	P12814	Alpha-actinin-1	103.058	275	15	15	9	12	9
	P15924	Desmoplakin	331.774	266	10	10	8	3.8	8
	P49913	Cathelicidin antimicrobial peptide	19.301	265	8	8	3	14.7	3
	P11142	Heat shock cognate 71 kDa protein	70.898	262	10	10	7	12.7	7
	P16401	Histone H1.5	22.58	261	10	10	4	14.6	4
	P29401	Transketolase	67.878	260	6	6	4	9.3	4
	P48594	Serpin B4	44.854	257	13	13	8	22.6	8
	P06753	Tropomyosin alpha-3 chain	32.819	256	13	13	6	18	6
	P14618	Pyruvate kinase isozymes M1/M2	57.937	248	11	11	8	20.9	8
	P27105	Erythrocyte band 7 integral membrane protein	31.731	244	8	8	5	21.2	5
	P04075	Fructose-bisphosphate aldolase A	39.42	237	10	10	4	12.9	4
	P31025	Lipocalin-1	19.25	234	6	6	2	12.5	2
	P04040	Catalase	59.756	233	10	10	6	12.3	6
	P14780	Matrix metalloproteinase-9	78.458	225	10	10	5	7.9	5
	P02730	Band 3 anion transport protein	101.792	222	10	10	5	6.4	5
	P52209	6-phosphogluconate dehydrogenase, decarboxylating	53.14	221	7	7	3	8.1	3
	P63104	14-3-3 protein zeta/delta	27.745	221	10	10	7	33.1	7
	P00738	Haptoglobin	45.205	220	9	9	6	12.8	6
	P31946	14-3-3 protein beta/alpha	28.082	219	12	12	7	27.2	7
	P25815	Protein S100-P	10.4	219	5	5	2	24.2	2
	Q71UI9	Histone H2A.V	13.509	218	6	6	2	14.8	2
	P29508	Serpin B3	44.565	215	12	12	8	22.8	8
	P31997	Carcinoembryonic antigen-related cell adhesion molecule 8	38.154	215	7	7	3	12.3	3
	P01620	Ig kappa chain V-III region SIE	11.775	211	4	4	2	24.8	2
	P04114	Apolipoprotein B-100	515.605	205	8	8	6	1.8	6
	P00915	Carbonic anhydrase 1	28.87	204	10	10	4	18.8	4
	O43707	Alpha-actinin-4	104.854	203	9	9	6	7.8	6
	P02652	Apolipoprotein A-II	11.175	198	9	9	4	21	4
	P02787	Serotransferrin	77.064	194	10	10	7	11	7
	P27482	Calmodulin-like protein 3	16.891	193	6	6	5	36.9	5
	P17213	Bactericidal permeability-increasing protein	53.9	192	3	3	2	8.6	2
	P31947	14-3-3 protein sigma	27.774	189	10	10	7	25.8	7
	P68371	Tubulin beta-4B chain	49.831	187	9	9	5	13.3	5
	P61626	Lysozyme C	16.537	179	8	8	3	18.9	3
	P06703	Protein S100-A6	10.18	179	9	9	2	16.7	2
	P19827	Inter-alpha-trypsin inhibitor heavy chain H1	101.389	179	4	4	3	6.3	3
	P60660	Myosin light polypeptide 6	16.93	173	9	9	5	29.8	5
	O00299	Chloride intracellular channel protein 1	26.923	170	3	3	2	18.7	2
	P19823	Inter-alpha-trypsin inhibitor heavy chain H2	106.463	168	8	8	3	3.7	3
	P35749	Myosin-11	227.339	165	7	7	5	2.3	5
	Q71U36	Tubulin alpha-1A chain	50.136	165	7	7	3	10.9	3
	P11215	Integrin alpha-M	127.179	165	7	7	5	5.3	5
	P31151	Protein S100-A7	11.471	156	9	9	3	33.7	3
	P02792	Ferritin light chain	20.02	155	4	4	2	17.7	2
	P40121	Macrophage-capping protein	38.499	154	6	6	5	25.3	5
	P00338	L-lactate dehydrogenase A chain	36.689	154	5	5	3	10.5	3
	P60174	Triosephosphate isomerase	30.791	151	6	6	4	14.7	4
	P62158	Calmodulin	16.838	150	7	7	4	30.9	4
	P19971	Thymidine phosphorylase	49.955	148	5	5	3	6.4	3
	P18206	Vinculin	123.799	147	9	9	6	6.7	6
	P00450	Ceruloplasmin	122.205	147	8	8	4	5.4	4
	P00558	Phosphoglycerate kinase 1	44.615	146	8	8	7	24	7
	P05107	Integrin beta-2	84.782	144	7	7	4	6	4
	P10909	Clusterin	52.495	142	7	7	5	15.8	5
	P67936	Tropomyosin alpha-4 chain	28.522	141	6	6	3	11.3	3
	P07339	Cathepsin D	44.552	141	8	8	3	7	3
	P02656	Apolipoprotein C-III	10.852	140	2	2	1	16.2	1
	P05155	Plasma protease C1 inhibitor	55.154	140	6	6	5	11.8	5
	P04792	Heat shock protein beta-1	22.783	135	4	4	3	28.3	3
	P12724	Eosinophil cationic protein	18.385	133	3	3	1	7.5	1
	P47929	Galectin-7	15.075	131	3	3	2	18.4	2
	P06576	ATP synthase subunit beta, mitochondrial	56.56	129	4	4	3	8.9	3
	P07237	Protein disulfide-isomerase	57.116	129	4	4	4	10.4	4
	Q14624	Inter-alpha-trypsin inhibitor heavy chain H4	103.357	128	6	6	5	6.2	5
	Q9Y490	Talin-1	269.767	124	6	6	5	3	5
	P31949	Protein S100-A11	11.74	123	6	6	2	23.8	2
	P25311	Zinc-alpha-2-glycoprotein	34.259	119	4	4	3	12.8	3
	P02649	Apolipoprotein E	36.154	119	6	6	5	17.7	5
	P62979	Ubiquitin-40S ribosomal protein S27a	17.965	118	4	4	3	21.8	3
	P08133	Annexin A6	75.873	118	6	6	5	8.9	5
	Q9UM07	Protein-arginine deiminase type-4	74.079	117	4	4	3	6.9	3
	P37837	Transaldolase	37.54	117	6	6	4	11.3	4
	P41218	Myeloid cell nuclear differentiation antigen	45.836	113	3	3	2	6.9	2
	P25705	ATP synthase subunit alpha, mitochondrial	59.751	113	3	3	3	8	3
	P68104	Elongation factor 1-alpha 1	50.141	112	4	4	2	7.6	2
	P80188	Neutrophil gelatinase-associated lipocalin	22.588	110	7	7	5	34.8	5
	P50552	Vasodilator-stimulated phosphoprotein	39.83	110	4	4	2	6.1	2
	Q15084	Protein disulfide-isomerase A6	48.121	108	3	3	2	6.6	2
	P23528	Cofilin-1	18.502	108	2	2	2	13.3	2
	P28676	Grancalcin	24.01	106	3	3	1	5.1	1
	P19105	Myosin regulatory light chain 12A	19.794	105	3	3	2	12.3	2
	P18669	Phosphoglycerate mutase 1	28.804	102	5	5	2	9.4	2
	P00747	Plasminogen	90.569	100	4	4	3	3.5	3
	P01591	Immunoglobulin J chain	18.099	100	2	2	1	7.5	1
Acne-A2-E	P02768	Serum albumin	69.367	3791	148	148	33	49.3	33
	P01024	Complement C3	187.148	2944	91	91	34	23.3	34
	P02647	Apolipoprotein A-I	30.778	2331	86	86	20	62.9	20
	P01023	Alpha-2-macroglobulin	163.291	2217	77	77	29	27.1	29
	P02538	Keratin, type II cytoskeletal 6A	60.045	1896	73	73	23	33.9	23
	P02533	Keratin, type I cytoskeletal 14	51.561	1723	67	67	22	45.1	22
	P08779	Keratin, type I cytoskeletal 16	51.268	1701	63	63	20	45.5	20
	Q04695	Keratin, type I cytoskeletal 17	48.106	1651	63	63	22	48.4	22
	P60709	Actin, cytoplasmic 1	41.737	1643	54	54	13	43.2	13
	P13645	Keratin, type I cytoskeletal 10	58.827	1617	50	50	17	29.3	17
	P04259	Keratin, type II cytoskeletal 6B	60.067	1614	65	65	23	33.9	23
	P04083	Annexin A1	38.714	1552	33	33	12	39.9	12
	P04264	Keratin, type II cytoskeletal 1	66.039	1525	60	60	23	37.6	23
	P05164	Myeloperoxidase	83.869	1424	52	52	18	24.6	18
	P0CG05	Ig lambda-2 chain C regions	11.294	1406	38	38	4	55.7	4
	P13647	Keratin, type II cytoskeletal 5	62.378	1379	57	57	21	32.5	21
	P35579	Myosin-9	226.532	1370	46	46	28	18.8	28
	P02671	Fibrinogen alpha chain	94.973	1202	50	50	21	26.6	21
	P01857	Ig gamma-1 chain C region	36.106	1146	59	59	10	35.5	10
	P02679	Fibrinogen gamma chain	51.512	1139	35	35	11	26.3	11
	P02675	Fibrinogen beta chain	55.928	1111	30	30	10	23.4	10
	P08670	Vimentin	53.652	1034	48	48	20	39.3	20
	P06702	Protein S100-A9	13.242	986	30	30	5	48.2	5
	P35908	Keratin, type II cytoskeletal 2 epidermal	65.433	971	34	34	15	24.9	15
	P01009	Alpha-1-antitrypsin	46.737	929	50	50	15	37.3	15
	P01834	Ig kappa chain C region	11.609	905	26	26	6	67	6
	P01859	Ig gamma-2 chain C region	35.901	902	44	44	8	25.8	8
	P06733	Alpha-enolase	47.169	900	31	31	13	32.3	13
	P68032	Actin, alpha cardiac muscle 1	42.019	872	32	32	9	26	9
	P35527	Keratin, type I cytoskeletal 9	62.064	856	33	33	13	28.7	13
	P02751	Fibronectin	262.625	807	31	31	17	10.1	17
	P01011	Alpha-1-antichymotrypsin	47.651	803	18	18	9	21.7	9
	P01871	Ig mu chain C region	49.307	769	34	34	8	21.2	8
	P13796	Plastin-2	70.288	717	24	24	13	24.7	13
	P02787	Serotransferrin	77.064	715	32	32	14	19.8	14
	P01876	Ig alpha-1 chain C region	37.655	706	20	20	6	20.4	6
	P06396	Gelsolin	85.698	671	27	27	15	29.4	15
	P12429	Annexin A3	36.375	652	22	22	12	38.7	12
	P68871	Hemoglobin subunit beta	15.998	641	21	21	7	59.2	7
	P62805	Histone H4	11.367	628	27	27	7	52.4	7
	P29508	Serpin B3	44.565	594	32	32	14	32.1	14
	P48594	Serpin B4	44.854	581	28	28	11	27.7	11
	P0C0L4	Complement C4-A	192.771	558	20	20	12	8.8	12
	O95678	Keratin, type II cytoskeletal 75	59.56	554	23	23	8	16.2	8
	P30740	Leukocyte elastase inhibitor	42.742	545	19	19	9	24.8	9
	P01860	Ig gamma-3 chain C region	41.287	540	39	39	8	21	8
	P02788	Lactotransferrin	78.182	530	29	29	14	19.3	14
	B9A064	Immunoglobulin lambda-like polypeptide 5	23.063	526	19	19	4	26.6	4
	P00450	Ceruloplasmin	122.205	524	19	19	10	13.7	10
	P08311	Cathepsin G	28.837	514	26	26	6	23.5	6
	P21333	Filamin-A	280.739	473	19	19	15	8.3	15
	P07355	Annexin A2	38.604	461	16	16	8	24.5	8
	P01877	Ig alpha-2 chain C region	36.526	437	13	13	4	15	4
	P02649	Apolipoprotein E	36.154	411	18	18	9	31.5	9
	P06727	Apolipoprotein A-IV	45.399	406	18	18	11	29.3	11
	Q14624	Inter-alpha-trypsin inhibitor heavy chain H4	103.357	377	16	16	7	8.8	7
	P31151	Protein S100-A7	11.471	377	19	19	6	35.6	6
	P04114	Apolipoprotein B-100	515.605	371	18	18	15	3.8	15
	P19823	Inter-alpha-trypsin inhibitor heavy chain H2	106.463	362	19	19	10	12.1	10
	P31146	Coronin-1A	51.026	356	13	13	6	11.1	6
	P20671	Histone H2A type 1-D	14.107	352	11	11	3	30	3
	P62807	Histone H2B type 1-C/E/F/G/I	13.906	350	12	12	4	31.7	4
	P11142	Heat shock cognate 71 kDa protein	70.898	347	14	14	8	13.8	8
	P04406	Glyceraldehyde-3-phosphate dehydrogenase	36.053	339	15	15	8	31	8
	P01619	Ig kappa chain V-III region B6	11.636	337	7	7	3	16.7	3
	P01620	Ig kappa chain V-III region SIE	11.775	331	5	5	2	24.8	2
	P04040	Catalase	59.756	327	9	9	6	13.5	6
	P02656	Apolipoprotein C-III	10.852	327	4	4	1	16.2	1
	P02652	Apolipoprotein A-II	11.175	323	13	13	4	21	4
	P63104	14-3-3 protein zeta/delta	27.745	312	10	10	6	26.1	6
	P29401	Transketolase	67.878	310	11	11	6	11.9	6
	P04908	Histone H2A type 1-B/E	14.135	309	9	9	3	30	3
	P01593	Ig kappa chain V-I region AG	11.992	308	4	4	2	31.5	2
	P26038	Moesin	67.82	296	17	17	9	15.1	9
	P19827	Inter-alpha-trypsin inhibitor heavy chain H1	101.389	296	10	10	7	11.5	7
	P01008	Antithrombin-III	52.602	284	10	10	5	14.9	5
	P16403	Histone H1.2	21.365	282	12	12	5	19.7	5
	P69905	Hemoglobin subunit alpha	15.258	279	12	12	5	40.8	5
	Q5XKE5	Keratin, type II cytoskeletal 79	57.836	274	9	9	4	5.8	4
	P00751	Complement factor B	85.533	269	9	9	7	10.3	7
	P01861	Ig gamma-4 chain C region	35.941	266	13	13	5	18.3	5
	P80748	Ig lambda chain V-III region LOI	11.935	266	8	8	3	37.8	3
	P18206	Vinculin	123.799	262	14	14	10	10.4	10
	P08107	Heat shock 70 kDa protein 1A/1B	70.052	261	10	10	7	14.5	7
	P25815	Protein S100-P	10.4	259	7	7	2	24.2	2
	P00738	Haptoglobin	45.205	256	15	15	8	19.2	8
	P02765	Alpha-2-HS-glycoprotein	39.325	256	8	8	3	10.1	3
	P05109	Protein S100-A8	10.835	252	8	8	4	32.3	4
	P01766	Ig heavy chain V-III region BRO	13.227	247	4	4	1	15.8	1
	Q7Z794	Keratin, type II cytoskeletal 1b	61.901	246	8	8	4	5.2	4
	P16401	Histone H1.5	22.58	240	9	9	4	21.2	4
	P01598	Ig kappa chain V-I region EU	11.788	236	5	5	2	26.9	2
	P17213	Bactericidal permeability-increasing protein	53.9	234	4	4	3	10.5	3
	P02766	Transthyretin	15.887	234	7	7	4	40.1	4
	P04075	Fructose-bisphosphate aldolase A	39.42	228	8	8	4	16.2	4
	P49913	Cathelicidin antimicrobial peptide	19.301	226	8	8	2	9.4	2
	P07737	Profilin-1	15.054	224	10	10	6	47.9	6
	P31946	14-3-3 protein beta/alpha	28.082	219	13	13	6	22.8	6
	P27105	Erythrocyte band 7 integral membrane protein	31.731	219	11	11	6	21.2	6
	P12035	Keratin, type II cytoskeletal 3	64.417	216	8	8	5	4.9	5
	P68371	Tubulin beta-4B chain	49.831	210	10	10	5	14.2	5
	P11021	78 kDa glucose-regulated protein	72.333	202	8	8	6	11.2	6
	P12814	Alpha-actinin-1	103.058	201	13	13	7	10.2	7
	P07437	Tubulin beta chain	49.671	199	9	9	5	14.2	5
	P80188	Neutrophil gelatinase-associated lipocalin	22.588	199	6	6	3	24.2	3
	P31947	14-3-3 protein sigma	27.774	198	14	14	8	28.6	8
	P14618	Pyruvate kinase isozymes M1/M2	57.937	197	7	7	6	16.9	6
	P02750	Leucine-rich alpha-2-glycoprotein	38.178	193	5	5	3	11	3
	P10909	Clusterin	52.495	192	6	6	4	12	4
	P01625	Ig kappa chain V-IV region Len	12.64	191	3	3	1	15.8	1
	P37837	Transaldolase	37.54	186	11	11	7	19.6	7
	P06703	Protein S100-A6	10.18	180	10	10	2	16.7	2
	P01613	Ig kappa chain V-I region Ni	12.246	179	4	4	2	30.4	2
	O00299	Chloride intracellular channel protein 1	26.923	175	4	4	2	18.7	2
	P01019	Angiotensinogen	53.154	172	5	5	3	7.6	3
	P52209	6-phosphogluconate dehydrogenase, decarboxylating	53.14	165	4	4	2	5.8	2
	P08238	Heat shock protein HSP 90-beta	83.264	165	7	7	6	10.1	6
	P01617	Ig kappa chain V-II region TEW	12.316	160	3	3	2	32.7	2
	P01717	Ig lambda chain V-IV region Hil	11.517	158	3	3	1	17.8	1
	P06753	Tropomyosin alpha-3 chain	32.819	156	7	7	4	12	4
	P04792	Heat shock protein beta-1	22.783	151	6	6	2	13.2	2
	P01765	Ig heavy chain V-III region TIL	12.356	151	3	3	1	16.5	1
	P41218	Myeloid cell nuclear differentiation antigen	45.836	150	5	5	4	12	4
	Q04917	14-3-3 protein eta	28.219	144	12	12	6	19.9	6
	Q9NZT1	Calmodulin-like protein 5	15.893	143	5	5	2	13	2
	P00734	Prothrombin	70.037	143	4	4	2	3.7	2
	P61626	Lysozyme C	16.537	143	7	7	3	18.9	3
	P01700	Ig lambda chain V-I region HA	11.896	142	4	4	2	18.8	2
	P60660	Myosin light polypeptide 6	16.93	140	6	6	5	40.4	5
	P07237	Protein disulfide-isomerase	57.116	140	4	4	4	10.8	4
	P04004	Vitronectin	54.306	138	6	6	2	5.6	2
	P19105	Myosin regulatory light chain 12A	19.794	138	6	6	3	17.5	3
	P14780	Matrix metalloproteinase-9	78.458	133	6	6	4	6.6	4
	P62158	Calmodulin	16.838	131	3	3	2	26.2	2
	P80723	Brain acid soluble protein 1	22.693	131	5	5	3	24.7	3
	A6NL28	Putative tropomyosin alpha-3 chain-like protein	26.269	129	2	2	1	6.3	1
	P12724	Eosinophil cationic protein	18.385	128	3	3	1	7.5	1
	P52566	Rho GDP-dissociation inhibitor 2	22.988	128	5	5	3	23.4	3
	P00338	L-lactate dehydrogenase A chain	36.689	123	5	5	4	13.3	4
	O14791	Apolipoprotein L1	43.974	123	2	2	1	3.8	1
	P05155	Plasma protease C1 inhibitor	55.154	121	7	7	4	8.4	4
	P00558	Phosphoglycerate kinase 1	44.615	120	5	5	4	13.7	4
	P60174	Triosephosphate isomerase	30.791	119	4	4	3	14	3
	P09211	Glutathione S-transferase P	23.356	119	3	3	3	22.4	3
	P25311	Zinc-alpha-2-glycoprotein	34.259	115	3	3	2	7.4	2
	P40199	Carcinoembryonic antigen-related cell adhesion molecule 6	37.195	114	5	5	2	9.9	2
	P02792	Ferritin light chain	20.02	114	2	2	1	8.6	1
	P02774	Vitamin D-binding protein	52.964	113	10	10	4	7.8	4
	P06576	ATP synthase subunit beta, mitochondrial	56.56	112	4	4	4	10.4	4
	P02743	Serum amyloid P-component	25.387	111	3	3	2	10.3	2
	P27824	Calnexin	67.568	110	4	4	2	4.2	2
	P01042	Kininogen-1	71.957	106	3	3	2	4.7	2
	P08697	Alpha-2-antiplasmin	54.566	105	3	3	1	1.6	1
	P08758	Annexin A5	35.937	104	4	4	3	11.6	3
	P36955	Pigment epithelium-derived factor	46.312	103	3	3	2	6.2	2
	P02790	Hemopexin	51.676	101	5	5	2	4.8	2
	P50552	Vasodilator-stimulated phosphoprotein	39.83	101	3	3	2	6.1	2
Acne-A2-F	P04264	Keratin, type II cytoskeletal 1	66.039	3086	116	116	28	40.7	28
	P13645	Keratin, type I cytoskeletal 10	58.827	2195	83	83	19	27.2	19
	P02533	Keratin, type I cytoskeletal 14	51.561	2190	73	73	19	38.6	19
	Q04695	Keratin, type I cytoskeletal 17	48.106	2063	82	82	22	42.8	22
	P08779	Keratin, type I cytoskeletal 16	51.268	1868	69	69	19	40.2	19
	P02538	Keratin, type II cytoskeletal 6A	60.045	1833	90	90	27	36.5	27
	P13647	Keratin, type II cytoskeletal 5	62.378	1648	74	74	24	32.4	24
	P04259	Keratin, type II cytoskeletal 6B	60.067	1645	84	84	25	34.2	25
	P02768	Serum albumin	69.367	1373	62	62	14	17.7	14
	P35908	Keratin, type II cytoskeletal 2 epidermal	65.433	845	34	34	13	17.8	13
	P35527	Keratin, type I cytoskeletal 9	62.064	809	32	32	11	20.1	11
	P19012	Keratin, type I cytoskeletal 15	49.212	805	37	37	9	12.7	9
	P06702	Protein S100-A9	13.242	699	24	24	5	44.7	5
	P48594	Serpin B4	44.854	646	33	33	13	28.7	13
	P29508	Serpin B3	44.565	581	30	30	13	31.8	13
	P31151	Protein S100-A7	11.471	504	22	22	7	48.5	7
	P07355	Annexin A2	38.604	488	16	16	6	17.4	6
	P60709	Actin, cytoplasmic 1	41.737	442	22	22	9	30.9	9
	P0CG05	Ig lambda-2 chain C regions	11.294	438	9	9	2	27.4	2
	P62979	Ubiquitin-40S ribosomal protein S27a	17.965	408	28	28	4	24.4	4
	P02647	Apolipoprotein A-I	30.778	390	21	21	9	33.3	9
	P31944	Caspase-14	27.68	382	17	17	5	17.8	5
	P12035	Keratin, type II cytoskeletal 3	64.417	366	18	18	8	8.1	8
	Q5XKE5	Keratin, type II cytoskeletal 79	57.836	311	18	18	9	13.8	9
	Q7Z794	Keratin, type II cytoskeletal 1b	61.901	310	12	12	6	6.7	6
	P01040	Cystatin-A	11.006	292	11	11	5	68.4	5
	P02671	Fibrinogen alpha chain	94.973	289	9	9	6	9.2	6
	P05109	Protein S100-A8	10.835	269	8	8	3	31.2	3
	P68871	Hemoglobin subunit beta	15.998	258	7	7	3	28.6	3
	P04083	Annexin A1	38.714	255	5	5	2	7.8	2
	P01857	Ig gamma-1 chain C region	36.106	249	14	14	5	16.7	5
	P01024	Complement C3	187.148	235	8	8	6	4.8	6
	P04406	Glyceraldehyde-3-phosphate dehydrogenase	36.053	202	9	9	4	15.2	4
	P25815	Protein S100-P	10.4	200	4	4	2	24.2	2
	P62805	Histone H4	11.367	198	8	8	4	30.1	4
	P01876	Ig alpha-1 chain C region	37.655	196	8	8	4	12.2	4
	P05164	Myeloperoxidase	83.869	191	8	8	4	6.2	4
	P02675	Fibrinogen beta chain	55.928	190	5	5	3	11	3
	P07339	Cathepsin D	44.552	190	10	10	4	9.5	4
	Q9NZT1	Calmodulin-like protein 5	15.893	176	9	9	3	13.7	3
	P69905	Hemoglobin subunit alpha	15.258	174	7	7	2	16.9	2
	Q9HCY8	Protein S100-A14	11.662	159	3	3	2	23.1	2
	P06703	Protein S100-A6	10.18	158	6	6	2	16.7	2
	P05089	Arginase-1	34.735	138	5	5	2	5.6	2
	P35579	Myosin-9	226.532	137	4	4	2	1.4	2
	Q96P63	Serpin B12	46.276	129	3	3	2	5.7	2
	O75223	Gamma-glutamylcyclotransferase	21.008	119	3	3	1	5.3	1
	P30740	Leukocyte elastase inhibitor	42.742	111	3	3	2	7.9	2
	P01011	Alpha-1-antichymotrypsin	47.651	107	5	5	3	9	3
	P02679	Fibrinogen gamma chain	51.512	105	4	4	3	10.2	3
	P17900	Ganglioside GM2 activator	20.838	103	3	3	1	5.2	1
	P01009	Alpha-1-antitrypsin	46.737	102	4	4	2	4.1	2
Acne-A2-G	Q04695	Keratin, type I cytoskeletal 17	48.106	6015	190	190	33	65	33
	P02538	Keratin, type II cytoskeletal 6A	60.045	5598	209	209	39	58.2	39
	P04259	Keratin, type II cytoskeletal 6B	60.067	4992	184	184	37	55.7	37
	P02533	Keratin, type I cytoskeletal 14	51.561	4778	151	151	33	68.2	33
	P13647	Keratin, type II cytoskeletal 5	62.378	4553	174	174	36	52.4	36
	P13645	Keratin, type I cytoskeletal 10	58.827	4350	128	128	30	49.3	30
	P08779	Keratin, type I cytoskeletal 16	51.268	3763	131	131	33	65.1	33
	P04264	Keratin, type II cytoskeletal 1	66.039	3659	127	127	35	50.2	35
	P15924	Desmoplakin	331.774	2374	100	100	51	22.2	51
	P48594	Serpin B4	44.854	2337	92	92	25	56.2	25
	P29508	Serpin B3	44.565	2013	85	85	23	55.4	23
	Q5XKE5	Keratin, type II cytoskeletal 79	57.836	1987	88	88	30	50.3	30
	P60709	Actin, cytoplasmic 1	41.737	1886	63	63	15	47.5	15
	P35579	Myosin-9	226.532	1801	46	46	27	19.3	27
	P06702	Protein S100-A9	13.242	1762	50	50	6	74.6	6
	Q9NZT1	Calmodulin-like protein 5	15.893	1657	47	47	11	65.8	11
	P07355	Annexin A2	38.604	1593	52	52	18	53.1	18
	O95678	Keratin, type II cytoskeletal 75	59.56	1519	73	73	15	20	15
	P35908	Keratin, type II cytoskeletal 2 epidermal	65.433	1266	62	62	20	29.4	20
	P02768	Serum albumin	69.367	1133	43	43	17	28.9	17
	P04083	Annexin A1	38.714	1094	30	30	12	36.4	12
	P07437	Tubulin beta chain	49.671	1058	34	34	10	28.6	10
	P68371	Tubulin beta-4B chain	49.831	1018	34	34	11	32.4	11
	P05164	Myeloperoxidase	83.869	1013	40	40	14	21.1	14
	P31947	14-3-3 protein sigma	27.774	997	46	46	12	58.1	12
	P04792	Heat shock protein beta-1	22.783	978	30	30	9	54.1	9
	P13646	Keratin, type I cytoskeletal 13	49.588	973	39	39	8	16.4	8
	P31151	Protein S100-A7	11.471	971	41	41	7	48.5	7
	P07339	Cathepsin D	44.552	964	34	34	9	27.7	9
	P04406	Glyceraldehyde-3-phosphate dehydrogenase	36.053	959	32	32	10	39.1	10
	P62736	Actin, aortic smooth muscle	42.009	910	44	44	10	26.8	10
	P06576	ATP synthase subunit beta, mitochondrial	56.56	863	28	28	13	37.1	13
	P27482	Calmodulin-like protein 3	16.891	849	18	18	4	31.5	4
	P12035	Keratin, type II cytoskeletal 3	64.417	845	38	38	11	18	11
	P68871	Hemoglobin subunit beta	15.998	780	28	28	8	59.9	8
	P63104	14-3-3 protein zeta/delta	27.745	739	27	27	9	44.1	9
	Q71U36	Tubulin alpha-1A chain	50.136	715	19	19	5	17.5	5
	P35527	Keratin, type I cytoskeletal 9	62.064	689	24	24	11	26.8	11
	P21333	Filamin-A	280.739	681	35	35	25	14.1	25
	P11142	Heat shock cognate 71 kDa protein	70.898	670	26	26	14	23.5	14
	P01011	Alpha-1-antichymotrypsin	47.651	665	18	18	7	17.7	7
	P02545	Prelamin-A/C	74.139	655	31	31	20	31.8	20
	Q01546	Keratin, type II cytoskeletal 2 oral	65.841	585	35	35	11	12.9	11
	P47929	Galectin-7	15.075	578	16	16	5	45.6	5
	P11021	78 kDa glucose-regulated protein	72.333	550	26	26	12	21.7	12
	P06733	Alpha-enolase	47.169	532	21	21	11	32.9	11
	P12814	Alpha-actinin-1	103.058	532	22	22	11	15.6	11
	P25705	ATP synthase subunit alpha, mitochondrial	59.751	507	18	18	10	23.5	10
	Q9HCY8	Protein S100-A14	11.662	488	11	11	5	54.8	5
	P62805	Histone H4	11.367	479	22	22	5	41.7	5
	O43707	Alpha-actinin-4	104.854	470	14	14	8	10.4	8
	Q09666	Neuroblast differentiation-associated protein AHNAK	629.101	469	23	23	13	2.8	13
	P14923	Junction plakoglobin	81.745	464	18	18	12	17.6	12
	P07476	Involucrin	68.479	432	16	16	11	31.3	11
	P08238	Heat shock protein HSP 90-beta	83.264	422	17	17	10	15.9	10
	P01857	Ig gamma-1 chain C region	36.106	417	20	20	8	31.5	8
	P02647	Apolipoprotein A-I	30.778	411	13	13	5	22.1	5
	A8K2U0	Alpha-2-macroglobulin-like protein 1	161.107	408	15	15	9	7.9	9
	O75369	Filamin-B	278.164	403	19	19	15	7.9	15
	P0CG05	Ig lambda-2 chain C regions	11.294	383	9	9	3	41.5	3
	P19971	Thymidine phosphorylase	49.955	375	13	13	7	21.2	7
	P05109	Protein S100-A8	10.835	373	15	15	5	39.8	5
	P25311	Zinc-alpha-2-glycoprotein	34.259	373	10	10	4	19.8	4
	P12532	Creatine kinase U-type, mitochondrial	47.037	372	13	13	8	28.5	8
	P31949	Protein S100-A11	11.74	365	12	12	3	32.4	3
	P55072	Transitional endoplasmic reticulum ATPase	89.322	362	13	13	6	10.7	6
	Q15149	Plectin	531.791	353	26	26	21	4.8	21
	P68366	Tubulin alpha-4A chain	49.924	348	13	13	4	12.9	4
	P31944	Caspase-14	27.68	345	13	13	6	24	6
	P62158	Calmodulin	16.838	337	14	14	3	30.9	3
	P27348	14-3-3 protein theta	27.764	330	17	17	5	19.2	5
	P01834	Ig kappa chain C region	11.609	327	10	10	3	49.1	3
	P69905	Hemoglobin subunit alpha	15.258	319	15	15	7	69.7	7
	P20671	Histone H2A type 1-D	14.107	313	8	8	3	30	3
	P20930	Filaggrin	435.17	309	13	13	8	2.6	8
	P40926	Malate dehydrogenase, mitochondrial	35.503	309	10	10	6	25.1	6
	Q9C075	Keratin, type I cytoskeletal 23	48.131	307	11	11	2	4.3	2
	O76009	Keratin, type I cuticular Ha3-I	45.94	304	15	15	8	23	8
	P67936	Tropomyosin alpha-4 chain	28.522	303	12	12	8	29.8	8
	Q14525	Keratin, type I cuticular Ha3-II	46.214	297	18	18	6	17.3	6
	P34931	Heat shock 70 kDa protein 1-like	70.375	297	11	11	6	11.7	6
	P60174	Triosephosphate isomerase	30.791	296	12	12	8	33.2	8
	Q7Z794	Keratin, type II cytoskeletal 1b	61.901	294	10	10	5	7.1	5
	P62258	14-3-3 protein epsilon	29.174	285	15	15	4	14.9	4
	Q6KB66	Keratin, type II cytoskeletal 80	50.525	280	14	14	11	26.5	11
	P68104	Elongation factor 1-alpha 1	50.141	275	10	10	5	14.5	5
	P05787	Keratin, type II cytoskeletal 8	53.704	270	19	19	8	13.9	8
	P33778	Histone H2B type 1-B	13.95	266	11	11	3	24.6	3
	P06396	Gelsolin	85.698	265	9	9	6	10.5	6
	P08865	40S ribosomal protein SA	32.854	251	6	6	4	18	4
	Q7Z406	Myosin-14	227.871	243	9	9	7	4.4	7
	P02042	Hemoglobin subunit delta	16.055	241	10	10	5	32.7	5
	P02675	Fibrinogen beta chain	55.928	240	10	10	6	19.6	6
	Q9BUF5	Tubulin beta-6 chain	49.857	238	9	9	3	8.7	3
	P04075	Fructose-bisphosphate aldolase A	39.42	238	9	9	6	20.9	6
	P05089	Arginase-1	34.735	237	9	9	5	19.6	5
	P09211	Glutathione S-transferase P	23.356	237	7	7	3	22.4	3
	P08670	Vimentin	53.652	234	13	13	10	21.2	10
	P02671	Fibrinogen alpha chain	94.973	234	6	6	3	5	3
	P78385	Keratin, type II cuticular Hb3	54.195	233	11	11	6	13.2	6
	P30740	Leukocyte elastase inhibitor	42.742	233	11	11	6	16.4	6
	P14618	Pyruvate kinase isozymes M1/M2	57.937	224	10	10	7	19.4	7
	P06753	Tropomyosin alpha-3 chain	32.819	215	7	7	5	16.5	5
	P07237	Protein disulfide-isomerase	57.116	214	10	10	6	14.8	6
	P19013	Keratin, type II cytoskeletal 4	57.285	209	12	12	4	6.7	4
	P13639	Elongation factor 2	95.338	206	12	12	5	5.9	5
	P10809	60 kDa heat shock protein, mitochondrial	61.055	206	10	10	6	14.1	6
	P01040	Cystatin-A	11.006	205	8	8	5	75.5	5
	Q9UIV8	Serpin B13	44.276	204	7	7	2	7.9	2
	P15289	Arylsulfatase A	53.588	203	5	5	2	6.5	2
	Q86Y46	Keratin, type II cytoskeletal 73	58.923	200	13	13	6	8.3	6
	P01024	Complement C3	187.148	198	7	7	6	5.7	6
	P37802	Transgelin-2	22.391	198	13	13	6	35.7	6
	P78386	Keratin, type II cuticular Hb5	55.802	183	12	12	7	15	7
	P35749	Myosin-11	227.339	183	6	6	4	2.3	4
	P12429	Annexin A3	36.375	182	9	9	7	24.8	7
	P02679	Fibrinogen gamma chain	51.512	182	10	10	5	17.9	5
	P00338	L-lactate dehydrogenase A chain	36.689	181	5	5	2	7.5	2
	Q8N1N4	Keratin, type II cytoskeletal 78	56.866	178	13	13	7	15	7
	P06748	Nucleophosmin	32.575	178	7	7	3	19.7	3
	P15311	Ezrin	69.413	177	8	8	5	8	5
	P25815	Protein S100-P	10.4	171	4	4	2	24.2	2
	Q06830	Peroxiredoxin-1	22.11	168	6	6	4	18.6	4
	Q8NEX9	Short-chain dehydrogenase/reductase family 9C member 7	35.263	167	8	8	3	9.3	3
	P29034	Protein S100-A2	11.117	167	5	5	3	26.5	3
	P14625	Endoplasmin	92.469	166	5	5	4	5.7	4
	Q96QV6	Histone H2A type 1-A	14.234	164	4	4	2	24.4	2
	P17900	Ganglioside GM2 activator	20.838	164	5	5	3	19.2	3
	P29401	Transketolase	67.878	163	4	4	3	8.7	3
	P05783	Keratin, type I cytoskeletal 18	48.058	162	10	10	2	3.7	2
	P13929	Beta-enolase	46.987	162	4	4	3	10.8	3
	P05090	Apolipoprotein D	21.276	162	8	8	3	15.3	3
	P62979	Ubiquitin-40S ribosomal protein S27a	17.965	161	9	9	4	30.1	4
	P18206	Vinculin	123.799	159	7	7	6	6.3	6
	P08311	Cathepsin G	28.837	157	9	9	5	20	5
	Q07065	Cytoskeleton-associated protein 4	66.022	156	7	7	4	8.1	4
	P60660	Myosin light polypeptide 6	16.93	152	6	6	4	30.5	4
	P01876	Ig alpha-1 chain C region	37.655	152	7	7	4	12.2	4
	P08758	Annexin A5	35.937	151	3	3	3	11.6	3
	P07858	Cathepsin B	37.822	149	6	6	4	15.9	4
	P04040	Catalase	59.756	146	5	5	5	8.7	5
	P51688	N-sulphoglucosamine sulphohydrolase	56.695	140	4	4	3	7.4	3
	Q7L5L3	Glycerophosphodiester phosphodiesterase domain-containing protein 3	36.596	139	3	3	1	4.4	1
	P00558	Phosphoglycerate kinase 1	44.615	138	6	6	5	18	5
	P06703	Protein S100-A6	10.18	138	6	6	2	16.7	2
	P01859	Ig gamma-2 chain C region	35.901	133	9	9	4	13.8	4
	P58107	Epiplakin	555.621	132	5	5	4	0.9	4
	P49748	Very long-chain specific acyl-CoA dehydrogenase, mitochondrial	70.39	129	5	5	3	6.4	3
	P10619	Lysosomal protective protein	54.466	126	3	3	1	2.7	1
	P28066	Proteasome subunit alpha type-5	26.411	125	4	4	4	22.4	4
	P20073	Annexin A7	52.739	122	3	3	2	4.9	2
	P22735	Protein-glutamine gamma-glutamyltransferase K	89.787	122	5	5	4	6.4	4
	P02788	Lactotransferrin	78.182	122	5	5	3	4.9	3
	P07737	Profilin-1	15.054	118	3	3	2	21.4	2
	Q02413	Desmoglein-1	113.748	117	5	5	3	3.5	3
	O00299	Chloride intracellular channel protein 1	26.923	116	2	2	2	18.7	2
	B9A064	Immunoglobulin lambda-like polypeptide 5	23.063	114	3	3	2	10.7	2
	Q6UWP8	Suprabasin	60.541	114	4	4	4	9.7	4
	P19105	Myosin regulatory light chain 12A	19.794	112	5	5	3	17.5	3
	P05388	60S acidic ribosomal protein P0	34.274	111	2	2	1	9.8	1
	P80188	Neutrophil gelatinase-associated lipocalin	22.588	111	6	6	4	30.8	4
	Q15084	Protein disulfide-isomerase A6	48.121	111	3	3	2	6.6	2
	O75223	Gamma-glutamylcyclotransferase	21.008	110	3	3	1	5.3	1
	P20933	N(4)-(beta-N-acetylglucosaminyl)-L-asparaginase	37.208	109	5	5	1	3.5	1
	P38646	Stress-70 protein, mitochondrial	73.68	109	4	4	3	5.4	3
	P61604	10 kDa heat shock protein, mitochondrial	10.932	109	3	3	3	35.3	3
	P27824	Calnexin	67.568	109	2	2	1	2.7	1
	P13928	Annexin A8	36.881	107	2	2	1	4.6	1
	P00403	Cytochrome c oxidase subunit 2	25.565	107	3	3	2	7.5	2
	P01620	Ig kappa chain V-III region SIE	11.775	106	2	2	1	16.5	1
	P05387	60S acidic ribosomal protein P2	11.665	104	3	3	2	42.6	2
	P22528	Cornifin-B	9.888	103	5	5	2	28.1	2
	P49411	Elongation factor Tu, mitochondrial	49.542	101	3	3	2	7.3	2
	P18669	Phosphoglycerate mutase 1	28.804	100	4	4	2	9.4	2
	P35232	Prohibitin	29.804	100	3	3	2	8.5	2
Acne-A2-H	Q04695	Keratin, type I cytoskeletal 17	48.106	3278	116	116	29	54.2	29
	P02538	Keratin, type II cytoskeletal 6A	60.045	3199	124	124	28	43.1	28
	P04259	Keratin, type II cytoskeletal 6B	60.067	2942	114	114	27	42.9	27
	P02533	Keratin, type I cytoskeletal 14	51.561	2864	98	98	26	52.3	26
	P04264	Keratin, type II cytoskeletal 1	66.039	2733	96	96	28	39.9	28
	P08779	Keratin, type I cytoskeletal 16	51.268	2663	96	96	30	60	30
	P13645	Keratin, type I cytoskeletal 10	58.827	2450	78	78	21	30.5	21
	P13647	Keratin, type II cytoskeletal 5	62.378	2428	105	105	28	42	28
	P35527	Keratin, type I cytoskeletal 9	62.064	1273	37	37	12	28.3	12
	P35908	Keratin, type II cytoskeletal 2 epidermal	65.433	1260	52	52	20	37.4	20
	P60709	Actin, cytoplasmic 1	41.737	1253	50	50	13	38.1	13
	P19012	Keratin, type I cytoskeletal 15	49.212	1046	44	44	12	19.7	12
	P05164	Myeloperoxidase	83.869	1037	44	44	18	22.1	18
	P02768	Serum albumin	69.367	1009	46	46	15	22.5	15
	P62736	Actin, aortic smooth muscle	42.009	966	39	39	9	25.5	9
	P06702	Protein S100-A9	13.242	948	29	29	7	66.7	7
	P04083	Annexin A1	38.714	869	23	23	8	27.2	8
	O95678	Keratin, type II cytoskeletal 75	59.56	866	40	40	10	20.1	10
	P35579	Myosin-9	226.532	858	28	28	16	9.4	16
	P08670	Vimentin	53.652	761	33	33	15	32.2	15
	P07355	Annexin A2	38.604	745	26	26	11	33.3	11
	P48594	Serpin B4	44.854	671	41	41	16	32.1	16
	Q5XKE5	Keratin, type II cytoskeletal 79	57.836	669	36	36	15	29.3	15
	P62805	Histone H4	11.367	542	21	21	6	51.5	6
	P29508	Serpin B3	44.565	525	34	34	12	30	12
	P07339	Cathepsin D	44.552	479	22	22	7	20.4	7
	Q9NZT1	Calmodulin-like protein 5	15.893	452	14	14	5	42.5	5
	P15924	Desmoplakin	331.774	452	27	27	21	7.9	21
	P68871	Hemoglobin subunit beta	15.998	448	15	15	5	42.9	5
	P27482	Calmodulin-like protein 3	16.891	446	11	11	4	31.5	4
	P01857	Ig gamma-1 chain C region	36.106	434	27	27	9	33.9	9
	P01011	Alpha-1-antichymotrypsin	47.651	392	14	14	5	15.1	5
	P31151	Protein S100-A7	11.471	390	18	18	7	48.5	7
	P12035	Keratin, type II cytoskeletal 3	64.417	387	14	14	5	6.2	5
	P12429	Annexin A3	36.375	385	14	14	9	31.3	9
	P0CG05	Ig lambda-2 chain C regions	11.294	379	8	8	3	37.7	3
	P21333	Filamin-A	280.739	379	18	18	12	6.5	12
	P31146	Coronin-1A	51.026	359	11	11	5	9.8	5
	Q15323	Keratin, type I cuticular Ha1	47.237	305	16	16	5	12	5
	P13796	Plastin-2	70.288	302	11	11	6	12	6
	Q7Z794	Keratin, type II cytoskeletal 1b	61.901	299	8	8	4	7.1	4
	P62807	Histone H2B type 1-C/E/F/G/I	13.906	287	14	14	4	31.7	4
	P33778	Histone H2B type 1-B	13.95	286	14	14	4	31.7	4
	P63104	14-3-3 protein zeta/delta	27.745	276	12	12	5	19.2	5
	P05109	Protein S100-A8	10.835	275	9	9	4	39.8	4
	P31947	14-3-3 protein sigma	27.774	274	19	19	9	37.1	9
	P02545	Prelamin-A/C	74.139	269	13	13	7	11.1	7
	P02679	Fibrinogen gamma chain	51.512	266	13	13	6	18.1	6
	P04406	Glyceraldehyde-3-phosphate dehydrogenase	36.053	247	9	9	5	20.6	5
	P30740	Leukocyte elastase inhibitor	42.742	244	9	9	6	15.3	6
	P07437	Tubulin beta chain	49.671	241	9	9	6	16	6
	P68371	Tubulin beta-4B chain	49.831	237	10	10	6	16	6
	P08311	Cathepsin G	28.837	232	13	13	5	20.4	5
	P02788	Lactotransferrin	78.182	230	10	10	5	7.5	5
	P06576	ATP synthase subunit beta, mitochondrial	56.56	228	10	10	7	17.8	7
	P25815	Protein S100-P	10.4	225	5	5	2	24.2	2
	P08107	Heat shock 70 kDa protein 1A/1B	70.052	225	7	7	4	8.9	4
	P01834	Ig kappa chain C region	11.609	223	8	8	3	51.9	3
	P02675	Fibrinogen beta chain	55.928	211	10	10	6	18.5	6
	P06753	Tropomyosin alpha-3 chain	32.819	210	9	9	4	16.5	4
	P69905	Hemoglobin subunit alpha	15.258	206	7	7	2	16.9	2
	P31946	14-3-3 protein beta/alpha	28.082	205	14	14	7	27.2	7
	P04075	Fructose-bisphosphate aldolase A	39.42	200	6	6	4	12.9	4
	P04040	Catalase	59.756	200	7	7	5	11.6	5
	P06703	Protein S100-A6	10.18	199	9	9	2	16.7	2
	P20671	Histone H2A type 1-D	14.107	196	7	7	3	30	3
	P11142	Heat shock cognate 71 kDa protein	70.898	191	9	9	5	10.2	5
	P01024	Complement C3	187.148	185	9	9	7	5.7	7
	P62158	Calmodulin	16.838	182	7	7	3	30.9	3
	P05090	Apolipoprotein D	21.276	182	7	7	3	10.1	3
	P18206	Vinculin	123.799	181	10	10	8	8.5	8
	P06396	Gelsolin	85.698	179	10	10	7	10.5	7
	P04908	Histone H2A type 1-B/E	14.135	178	7	7	3	30	3
	P01876	Ig alpha-1 chain C region	37.655	178	7	7	4	12.2	4
	P31944	Caspase-14	27.68	176	6	6	3	14	3
	P01859	Ig gamma-2 chain C region	35.901	173	13	13	5	16.6	5
	P02671	Fibrinogen alpha chain	94.973	170	8	8	6	6.4	6
	P27348	14-3-3 protein theta	27.764	168	12	12	5	19.2	5
	P16403	Histone H1.2	21.365	168	7	7	4	15.5	4
	P26038	Moesin	67.82	166	11	11	6	10.6	6
	P16401	Histone H1.5	22.58	164	7	7	4	21.2	4
	P47929	Galectin-7	15.075	164	4	4	2	18.4	2
	P80723	Brain acid soluble protein 1	22.693	163	7	7	5	44.5	5
	P07951	Tropomyosin beta chain	32.851	162	6	6	4	12	4
	P02647	Apolipoprotein A-I	30.778	157	6	6	4	17.6	4
	Q7L5L3	Glycerophosphodiester phosphodiesterase domain-containing protein 3	36.596	151	2	2	1	4.4	1
	Q9HCY8	Protein S100-A14	11.662	148	2	2	1	14.4	1
	B9A064	Immunoglobulin lambda-like polypeptide 5	23.063	143	7	7	3	17.8	3
	P62258	14-3-3 protein epsilon	29.174	143	9	9	4	14.9	4
	P29401	Transketolase	67.878	143	5	5	4	9.1	4
	P12814	Alpha-actinin-1	103.058	137	5	5	3	3.8	3
	P25705	ATP synthase subunit alpha, mitochondrial	59.751	132	5	5	4	9.8	4
	P31949	Protein S100-A11	11.74	132	6	6	1	8.6	1
	P60660	Myosin light polypeptide 6	16.93	128	5	5	4	29.8	4
	P60174	Triosephosphate isomerase	30.791	124	4	4	3	13.3	3
	P05089	Arginase-1	34.735	124	6	6	3	9	3
	P01620	Ig kappa chain V-III region SIE	11.775	123	1	1	1	16.5	1
	O43707	Alpha-actinin-4	104.854	122	3	3	2	3.1	2
	P11021	78 kDa glucose-regulated protein	72.333	122	8	8	7	12.7	7
	P19971	Thymidine phosphorylase	49.955	121	4	4	3	8.9	3
	P52209	6-phosphogluconate dehydrogenase, decarboxylating	53.14	121	5	5	3	8.1	3
	P17900	Ganglioside GM2 activator	20.838	120	4	4	2	8.8	2
	Q8N1N4	Keratin, type II cytoskeletal 78	56.866	118	5	5	2	3.3	2
	P20930	Filaggrin	435.17	117	4	4	3	1.1	3
	P61626	Lysozyme C	16.537	116	6	6	3	18.9	3
	P62979	Ubiquitin-40S ribosomal protein S27a	17.965	115	4	4	3	24.4	3
	P06733	Alpha-enolase	47.169	111	6	6	4	12.2	4
	Q6GTS8	Probable carboxypeptidase PM20D1	55.741	106	5	5	4	7.6	4
	P04792	Heat shock protein beta-1	22.783	106	4	4	2	13.2	2
	P08758	Annexin A5	35.937	105	3	3	2	6.6	2
	P00558	Phosphoglycerate kinase 1	44.615	101	4	4	3	9.6	3
Acne-A2-I	P02533	Keratin, type I cytoskeletal 14	51.561	5828	171	171	32	62.7	32
	P08779	Keratin, type I cytoskeletal 16	51.268	5600	175	175	34	65.1	34
	Q04695	Keratin, type I cytoskeletal 17	48.106	5341	176	176	33	62.5	33
	P02538	Keratin, type II cytoskeletal 6A	60.045	5312	193	193	38	55.7	38
	P04259	Keratin, type II cytoskeletal 6B	60.067	4844	175	175	36	53.5	36
	P04264	Keratin, type II cytoskeletal 1	66.039	4154	143	143	39	55.6	39
	P13645	Keratin, type I cytoskeletal 10	58.827	3746	110	110	25	42.8	25
	P13647	Keratin, type II cytoskeletal 5	62.378	3694	150	150	35	48.1	35
	P48594	Serpin B4	44.854	2745	100	100	24	54.1	24
	P29508	Serpin B3	44.565	2375	91	91	24	53.6	24
	P06702	Protein S100-A9	13.242	2172	68	68	8	78.1	8
	P35579	Myosin-9	226.532	2165	59	59	37	24.8	37
	P35908	Keratin, type II cytoskeletal 2 epidermal	65.433	2089	77	77	29	56.2	29
	P60709	Actin, cytoplasmic 1	41.737	1845	57	57	15	48.8	15
	P07355	Annexin A2	38.604	1697	52	52	16	45.7	16
	P05164	Myeloperoxidase	83.869	1662	61	61	23	35	23
	Q9NZT1	Calmodulin-like protein 5	15.893	1643	42	42	9	65.1	9
	P15924	Desmoplakin	331.774	1616	77	77	49	20.7	49
	P19012	Keratin, type I cytoskeletal 15	49.212	1538	66	66	12	19.7	12
	P04083	Annexin A1	38.714	1362	32	32	15	45.7	15
	P35527	Keratin, type I cytoskeletal 9	62.064	1350	44	44	17	39.3	17
	P31947	14-3-3 protein sigma	27.774	1187	50	50	13	54.8	13
	P08727	Keratin, type I cytoskeletal 19	44.106	1150	57	57	10	15.8	10
	P04792	Heat shock protein beta-1	22.783	1139	31	31	10	54.6	10
	Q5XKE5	Keratin, type II cytoskeletal 79	57.836	1069	50	50	24	42.4	24
	P27482	Calmodulin-like protein 3	16.891	1016	23	23	5	36.9	5
	P02768	Serum albumin	69.367	1013	42	42	18	30.4	18
	P31151	Protein S100-A7	11.471	964	44	44	7	48.5	7
	P01011	Alpha-1-antichymotrypsin	47.651	957	22	22	9	22.5	9
	P12035	Keratin, type II cytoskeletal 3	64.417	909	35	35	13	18.8	13
	P07437	Tubulin beta chain	49.671	894	29	29	10	28.6	10
	P63104	14-3-3 protein zeta/delta	27.745	811	27	27	10	44.1	10
	Q15323	Keratin, type I cuticular Ha1	47.237	792	34	34	10	26.2	10
	P06733	Alpha-enolase	47.169	790	30	30	13	35.5	13
	P68032	Actin, alpha cardiac muscle 1	42.019	786	31	31	10	28.1	10
	P68371	Tubulin beta-4B chain	49.831	745	25	25	9	25.2	9
	P04406	Glyceraldehyde-3-phosphate dehydrogenase	36.053	730	22	22	9	38.5	9
	P07339	Cathepsin D	44.552	723	27	27	9	27.7	9
	O76009	Keratin, type I cuticular Ha3-I	45.94	716	22	22	10	27.7	10
	P01857	Ig gamma-1 chain C region	36.106	695	34	34	9	33.9	9
	Q14525	Keratin, type I cuticular Ha3-II	46.214	693	29	29	8	21.3	8
	Q86SG5	Protein S100-A7A	11.305	633	32	32	5	47.5	5
	Q71U36	Tubulin alpha-1A chain	50.136	620	16	16	5	17.5	5
	P27348	14-3-3 protein theta	27.764	598	24	24	6	26.9	6
	P31944	Caspase-14	27.68	588	22	22	7	24.4	7
	P12814	Alpha-actinin-1	103.058	581	23	23	12	17	12
	P47929	Galectin-7	15.075	570	18	18	7	61.8	7
	P02545	Prelamin-A/C	74.139	557	25	25	17	25.3	17
	P11021	78 kDa glucose-regulated protein	72.333	534	23	23	15	28.6	15
	P02788	Lactotransferrin	78.182	518	22	22	13	20.4	13
	P67936	Tropomyosin alpha-4 chain	28.522	512	22	22	12	37.5	12
	P01834	Ig kappa chain C region	11.609	489	12	12	4	64.2	4
	Q01546	Keratin, type II cytoskeletal 2 oral	65.841	476	29	29	12	13.5	12
	O43707	Alpha-actinin-4	104.854	474	14	14	7	9.5	7
	P12429	Annexin A3	36.375	474	19	19	11	36.2	11
	P62805	Histone H4	11.367	473	21	21	6	51.5	6
	P11142	Heat shock cognate 71 kDa protein	70.898	454	13	13	9	17.6	9
	P14923	Junction plakoglobin	81.745	442	14	14	8	14	8
	O75369	Filamin-B	278.164	438	16	16	12	7	12
	P05109	Protein S100-A8	10.835	438	20	20	7	49.5	7
	P08670	Vimentin	53.652	431	18	18	12	27.5	12
	P62158	Calmodulin	16.838	430	13	13	3	30.9	3
	P25311	Zinc-alpha-2-glycoprotein	34.259	430	13	13	7	32.9	7
	Q9HCY8	Protein S100-A14	11.662	419	10	10	5	54.8	5
	P31946	14-3-3 protein beta/alpha	28.082	409	21	21	5	19.1	5
	P61981	14-3-3 protein gamma	28.303	405	21	21	5	19	5
	O43790	Keratin, type II cuticular Hb6	53.501	392	22	22	12	24.7	12
	P62807	Histone H2B type 1-C/E/F/G/I	13.906	389	12	12	4	31.7	4
	P0CG05	Ig lambda-2 chain C regions	11.294	385	12	12	4	55.7	4
	Q7Z794	Keratin, type II cytoskeletal 1b	61.901	384	14	14	7	9.2	7
	P08238	Heat shock protein HSP 90-beta	83.264	376	13	13	9	14.5	9
	P30740	Leukocyte elastase inhibitor	42.742	376	13	13	9	23.5	9
	P68366	Tubulin alpha-4A chain	49.924	372	14	14	5	15.2	5
	P20930	Filaggrin	435.17	372	13	13	8	2.9	8
	P78386	Keratin, type II cuticular Hb5	55.802	370	20	20	11	20.1	11
	P05787	Keratin, type II cytoskeletal 8	53.704	362	22	22	10	13.3	10
	Q6KB66	Keratin, type II cytoskeletal 80	50.525	357	16	16	12	29.2	12
	Q15149	Plectin	531.791	354	20	20	16	3.7	16
	P62258	14-3-3 protein epsilon	29.174	345	15	15	4	14.9	4
	P55072	Transitional endoplasmic reticulum ATPase	89.322	329	18	18	11	16.9	11
	P02647	Apolipoprotein A-I	30.778	329	8	8	4	18.7	4
	P04075	Fructose-bisphosphate aldolase A	39.42	326	13	13	8	26.9	8
	P31949	Protein S100-A11	11.74	321	11	11	3	32.4	3
	P01040	Cystatin-A	11.006	320	12	12	6	70.4	6
	Q9C075	Keratin, type I cytoskeletal 23	48.131	319	10	10	4	10.7	4
	P05089	Arginase-1	34.735	318	10	10	5	18.3	5
	P07237	Protein disulfide-isomerase	57.116	316	12	12	8	18.3	8
	P19971	Thymidine phosphorylase	49.955	306	12	12	7	21	7
	P20671	Histone H2A type 1-D	14.107	306	9	9	3	30	3
	P68871	Hemoglobin subunit beta	15.998	302	7	7	4	39.5	4
	P19013	Keratin, type II cytoskeletal 4	57.285	295	15	15	5	9	5
	O76011	Keratin, type I cuticular Ha4	49.424	292	10	10	7	16.5	7
	Q9BUF5	Tubulin beta-6 chain	49.857	287	9	9	3	8.7	3
	P06576	ATP synthase subunit beta, mitochondrial	56.56	286	11	11	6	17.6	6
	P07900	Heat shock protein HSP 90-alpha	84.66	281	10	10	7	11.2	7
	P06396	Gelsolin	85.698	277	14	14	8	11.6	8
	P08311	Cathepsin G	28.837	270	13	13	6	23.5	6
	P05783	Keratin, type I cytoskeletal 18	48.058	263	16	16	2	3.7	2
	P58107	Epiplakin	555.621	263	10	10	6	1.7	6
	P01859	Ig gamma-2 chain C region	35.901	254	17	17	5	18.1	5
	P08107	Heat shock 70 kDa protein 1A/1B	70.052	241	8	8	6	10.9	6
	P23528	Cofilin-1	18.502	232	6	6	4	31.9	4
	P07737	Profilin-1	15.054	230	9	9	4	37.1	4
	P18206	Vinculin	123.799	229	11	11	9	9.8	9
	P19105	Myosin regulatory light chain 12A	19.794	228	7	7	4	28.1	4
	P21333	Filamin-A	280.739	227	15	15	11	6.3	11
	P51688	N-sulphoglucosamine sulphohydrolase	56.695	217	7	7	3	7.4	3
	P25815	Protein S100-P	10.4	214	5	5	2	24.2	2
	P06753	Tropomyosin alpha-3 chain	32.819	209	11	11	6	19.4	6
	Q9UIV8	Serpin B13	44.276	208	6	6	2	7.9	2
	P08865	40S ribosomal protein SA	32.854	207	4	4	2	8.5	2
	Q8WVV4	Protein POF1B	68.065	207	8	8	6	12.9	6
	P14618	Pyruvate kinase isozymes M1/M2	57.937	206	13	13	8	19.4	8
	P60174	Triosephosphate isomerase	30.791	205	9	9	5	23.4	5
	P68104	Elongation factor 1-alpha 1	50.141	205	8	8	4	11.9	4
	P01024	Complement C3	187.148	203	10	10	9	8.1	9
	Q02413	Desmoglein-1	113.748	199	6	6	5	5.3	5
	P04040	Catalase	59.756	198	7	7	6	14.4	6
	P29401	Transketolase	67.878	194	6	6	4	10.6	4
	Q7Z406	Myosin-14	227.871	193	8	8	6	3.6	6
	P01620	Ig kappa chain V-III region SIE	11.775	188	4	4	2	31.2	2
	P02671	Fibrinogen alpha chain	94.973	183	5	5	2	3.1	2
	P05387	60S acidic ribosomal protein P2	11.665	181	4	4	3	56.5	3
	B9A064	Immunoglobulin lambda-like polypeptide 5	23.063	180	7	7	3	17.8	3
	P01009	Alpha-1-antitrypsin	46.737	180	10	10	5	11.5	5
	P07686	Beta-hexosaminidase subunit beta	63.111	179	6	6	4	7.7	4
	P13639	Elongation factor 2	95.338	174	7	7	5	5.9	5
	P40199	Carcinoembryonic antigen-related cell adhesion molecule 6	37.195	173	4	4	3	17.4	3
	P00558	Phosphoglycerate kinase 1	44.615	172	6	6	4	9.6	4
	P09211	Glutathione S-transferase P	23.356	172	6	6	5	36.2	5
	P06703	Protein S100-A6	10.18	170	7	7	2	16.7	2
	P08729	Keratin, type II cytoskeletal 7	51.386	168	10	10	7	11.5	7
	O00299	Chloride intracellular channel protein 1	26.923	165	3	3	2	18.7	2
	P61626	Lysozyme C	16.537	165	7	7	3	18.9	3
	P13796	Plastin-2	70.288	165	7	7	4	8.5	4
	P22735	Protein-glutamine gamma-glutamyltransferase K	89.787	160	6	6	4	6.4	4
	Q8N1N4	Keratin, type II cytoskeletal 78	56.866	157	9	9	5	10	5
	P62979	Ubiquitin-40S ribosomal protein S27a	17.965	157	7	7	4	27.6	4
	Q01469	Fatty acid-binding protein, epidermal	15.164	156	6	6	3	21.5	3
	P06748	Nucleophosmin	32.575	156	6	6	4	16.7	4
	Q8NEX9	Short-chain dehydrogenase/reductase family 9C member 7	35.263	152	6	6	4	12.5	4
	P08758	Annexin A5	35.937	150	6	6	3	11.6	3
	P30101	Protein disulfide-isomerase A3	56.782	150	6	6	5	13.7	5
	Q7L5L3	Glycerophosphodiester phosphodiesterase domain-containing protein 3	36.596	147	4	4	3	9.1	3
	Q86Y46	Keratin, type II cytoskeletal 73	58.923	146	12	12	6	10.4	6
	P37802	Transgelin-2	22.391	146	8	8	5	28.6	5
	O60437	Periplakin	204.747	144	5	5	4	2.4	4
	P06744	Glucose-6-phosphate isomerase	63.147	142	4	4	3	7	3
	P60660	Myosin light polypeptide 6	16.93	133	8	8	5	40.4	5
	P02679	Fibrinogen gamma chain	51.512	133	4	4	4	15.7	4
	P46940	Ras GTPase-activating-like protein IQGAP1	189.252	128	5	5	4	3.4	4
	Q5D862	Filaggrin-2	248.073	127	3	3	1	0.5	1
	P80188	Neutrophil gelatinase-associated lipocalin	22.588	125	5	5	5	35.4	5
	Q96HE7	ERO1-like protein alpha	54.393	125	2	2	1	3	1
	Q06830	Peroxiredoxin-1	22.11	123	9	9	6	29.1	6
	Q92876	Kallikrein-6	26.856	122	4	4	2	12.7	2
	P26038	Moesin	67.82	122	7	7	4	6.4	4
	P31146	Coronin-1A	51.026	120	4	4	3	7.8	3
	Q15084	Protein disulfide-isomerase A6	48.121	119	6	6	3	9.5	3
	P05388	60S acidic ribosomal protein P0	34.274	119	2	2	1	9.8	1
	P25705	ATP synthase subunit alpha, mitochondrial	59.751	118	5	5	3	7.4	3
	P01876	Ig alpha-1 chain C region	37.655	118	5	5	4	12.2	4
	P40121	Macrophage-capping protein	38.499	114	2	2	1	3.4	1
	P00338	L-lactate dehydrogenase A chain	36.689	113	3	3	1	3	1
	P07858	Cathepsin B	37.822	112	4	4	3	12.7	3
	P17900	Ganglioside GM2 activator	20.838	111	4	4	2	8.8	2
	Q96QA5	Gasdermin-A	49.365	111	5	5	3	6.5	3
	P27824	Calnexin	67.568	109	4	4	3	6.8	3
	P09525	Annexin A4	35.883	104	2	2	2	8.5	2
	O75629	Protein CREG1	24.075	103	3	3	1	9.5	1
	Q53RT3	Retroviral-like aspartic protease 1	36.991	103	2	2	1	3.8	1
	P13797	Plastin-3	70.811	102	4	4	2	3.7	2
	Q13510	Acid ceramidase	44.66	102	2	2	2	7.1	2
	O75223	Gamma-glutamylcyclotransferase	21.008	102	3	3	1	5.3	1
	P12532	Creatine kinase U-type, mitochondrial	47.037	101	3	3	2	6.7	2
Acne-A2-J	P02538	Keratin, type II cytoskeletal 6A	60.045	3827	141	141	33	49.8	33
	P04259	Keratin, type II cytoskeletal 6B	60.067	3457	127	127	31	47.5	31
	P08779	Keratin, type I cytoskeletal 16	51.268	3441	119	119	32	66.4	32
	Q04695	Keratin, type I cytoskeletal 17	48.106	3351	120	120	28	56.5	28
	P02533	Keratin, type I cytoskeletal 14	51.561	2977	108	108	28	55.1	28
	P13647	Keratin, type II cytoskeletal 5	62.378	2779	110	110	30	42.4	30
	P04264	Keratin, type II cytoskeletal 1	66.039	2651	95	95	27	41.8	27
	P13645	Keratin, type I cytoskeletal 10	58.827	2598	86	86	21	34.9	21
	P35527	Keratin, type I cytoskeletal 9	62.064	1671	42	42	12	28.3	12
	P35908	Keratin, type II cytoskeletal 2 epidermal	65.433	1542	57	57	20	36	20
	P06702	Protein S100-A9	13.242	1058	31	31	6	48.2	6
	P07355	Annexin A2	38.604	898	28	28	12	32.4	12
	P48594	Serpin B4	44.854	807	41	41	17	37.4	17
	P29508	Serpin B3	44.565	794	39	39	16	40.3	16
	Q5XKE5	Keratin, type II cytoskeletal 79	57.836	687	33	33	16	29.3	16
	P60709	Actin, cytoplasmic 1	41.737	686	28	28	10	32	10
	P15924	Desmoplakin	331.774	536	28	28	20	8.2	20
	P31151	Protein S100-A7	11.471	501	29	29	6	48.5	6
	P05164	Myeloperoxidase	83.869	493	20	20	11	15.3	11
	P02768	Serum albumin	69.367	490	27	27	12	19.4	12
	P35579	Myosin-9	226.532	489	12	12	9	5.9	9
	P01857	Ig gamma-1 chain C region	36.106	481	28	28	10	35.5	10
	Q9NZT1	Calmodulin-like protein 5	15.893	455	17	17	6	48.6	6
	P0CG05	Ig lambda-2 chain C regions	11.294	447	10	10	3	37.7	3
	P27482	Calmodulin-like protein 3	16.891	436	11	11	4	32.2	4
	P04083	Annexin A1	38.714	422	12	12	7	23.4	7
	P01011	Alpha-1-antichymotrypsin	47.651	411	11	11	6	18.4	6
	P07339	Cathepsin D	44.552	372	16	16	7	20.4	7
	P31947	14-3-3 protein sigma	27.774	368	18	18	10	42.7	10
	Q7Z794	Keratin, type II cytoskeletal 1b	61.901	334	13	13	5	6.7	5
	P04792	Heat shock protein beta-1	22.783	334	9	9	5	41	5
	P62805	Histone H4	11.367	279	13	13	5	41.7	5
	P47929	Galectin-7	15.075	273	7	7	3	27.2	3
	P68371	Tubulin beta-4B chain	49.831	264	11	11	5	13.3	5
	P05109	Protein S100-A8	10.835	258	10	10	4	32.3	4
	P07437	Tubulin beta chain	49.671	255	10	10	5	13.3	5
	P04406	Glyceraldehyde-3-phosphate dehydrogenase	36.053	255	12	12	6	22.1	6
	P02545	Prelamin-A/C	74.139	249	14	14	10	15.2	10
	P06733	Alpha-enolase	47.169	241	12	12	7	21.9	7
	Q14525	Keratin, type I cuticular Ha3-II	46.214	226	16	16	5	11.9	5
	P68871	Hemoglobin subunit beta	15.998	223	5	5	2	21.8	2
	Q9HCY8	Protein S100-A14	11.662	217	4	4	2	23.1	2
	P63104	14-3-3 protein zeta/delta	27.745	183	9	9	5	23.3	5
	P11021	78 kDa glucose-regulated protein	72.333	182	6	6	4	7.6	4
	P01834	Ig kappa chain C region	11.609	179	7	7	2	35.8	2
	P05090	Apolipoprotein D	21.276	178	8	8	3	10.1	3
	P25815	Protein S100-P	10.4	177	3	3	2	24.2	2
	P31944	Caspase-14	27.68	172	8	8	5	14.9	5
	O76009	Keratin, type I cuticular Ha3-I	45.94	154	7	7	5	14.6	5
	P14923	Junction plakoglobin	81.745	150	6	6	5	9.4	5
	P30740	Leukocyte elastase inhibitor	42.742	149	6	6	5	13.2	5
	P33778	Histone H2B type 1-B	13.95	142	8	8	3	24.6	3
	P11142	Heat shock cognate 71 kDa protein	70.898	141	5	5	4	6.5	4
	Q71U36	Tubulin alpha-1A chain	50.136	141	5	5	2	8	2
	P78385	Keratin, type II cuticular Hb3	54.195	135	6	6	5	10.8	5
	P60174	Triosephosphate isomerase	30.791	135	4	4	3	14	3
	P08670	Vimentin	53.652	133	4	4	4	11.4	4
	P06703	Protein S100-A6	10.18	132	8	8	2	16.7	2
	P62979	Ubiquitin-40S ribosomal protein S27a	17.965	128	5	5	2	16	2
	P02788	Lactotransferrin	78.182	126	5	5	4	5.4	4
	P17900	Ganglioside GM2 activator	20.838	120	3	3	1	5.2	1
	P31946	14-3-3 protein beta/alpha	28.082	116	9	9	5	17.1	5
	B9A064	Immunoglobulin lambda-like polypeptide 5	23.063	113	5	5	3	17.8	3
	P06576	ATP synthase subunit beta, mitochondrial	56.56	110	6	6	5	14	5
	P04908	Histone H2A type 1-B/E	14.135	110	4	4	2	21.5	2
	P04075	Fructose-bisphosphate aldolase A	39.42	110	3	3	2	7.4	2
	P02679	Fibrinogen gamma chain	51.512	108	5	5	3	12.8	3
	P25311	Zinc-alpha-2-glycoprotein	34.259	108	4	4	2	8.7	2
	P67936	Tropomyosin alpha-4 chain	28.522	106	5	5	3	11.3	3
	P62258	14-3-3 protein epsilon	29.174	102	7	7	4	14.9	4
	P02647	Apolipoprotein A-I	30.778	102	2	2	1	5.2	1
	P25705	ATP synthase subunit alpha, mitochondrial	59.751	102	4	4	2	5.6	2
	P12724	Eosinophil cationic protein	18.385	101	2	2	1	7.5	1

## Sheet: F
Table S2F: Human proteins found to be enriched in follicular casts extracted from acne-affected skin of patients and nasal skin of healty individuals
Proteins are listed that are in enriched in acne-A2 and nose-H1 samples, respectively
gene	locus tag	# acne-A2_# nose-H1	annotation
APOA1	P02647	6_0	Apolipoprotein A-I
FGB	P02675	5_0	Fibrinogen beta chain
FGG	P02679	6_0	Fibrinogen gamma chain
LTF	P02788	6_0	Lactotransferrin
MPO	P05164	6_0	Myeloperoxidase
CTSG	P08311	5_0	Cathepsin G
VIM	P08670	6_0	Vimentin
MYL12A	P19105	5_0	Myosin, light chain 12A, regulatory, non-sarcomeric
HIST1H2AD	P20671	5_0	Histone cluster 1, H2ad
TKT	P29401	5_0	Transketolase
SERPINB1	P30740	6_0	Serpin peptidase inhibitor, clade B
MYL6	P60660	6_0	Myosin, light chain 6
HBB	P68871	6_0	Hemoglobin, subunit beta
HBA2	P69905	5_0	Hemoglobin, subunit alpha
SERPINA1	P01009	4_0	Serpin peptidase inhibitor, clade A
CLIC1	O00299	4_0	Chloride intracellular channel protein 1 (Nuclear chloride ion channel 27)
LCP1	P13796	4_0	Lymphocyte cytosolic protein 1 (L-plastin)
PDIA6	Q15084	4_0	Protein disulfide isomerase family A, member 6
LYZ	P61626	4_0	Lysozyme
CORO1A	P31146	4_0	Coronin, actin binding protein, 1A
MSN	P26038	4_0	Moesin
C3	P01024	4_1	Complement component 3
FGA	P02671	4_1	Fibrinogen alpha chain
PFN1	P07737	4_1	Profilin 1
KRT4	P19013	4_1	Keratin 4
HIST1H2BC	P62807	4_1	Histone H2B type 1-C/E/F/G/I
IGLL5	B9A064	6_2	Putative uncharacterized protein IGLV3-21
PGK1	P00558	6_2	Phosphoglycerate kinase 1
ANXA5	P08758	6_2	Annexin A5
ANXA3	P12429	6_2	Annexin A3
PHB2	Q99623	0_10	Prohibitin 2
PHB	P35232	0_7	Prohibitin
DLST	P36957	0_6	Dihydrolipoamide S-succinyltransferase (E2 component of 2-oxo-glutarate complex)
NCCRP1	Q6ZVX7	0_6	Non-specific cytotoxic cell receptor protein 1 homolog
KRT86	O43790	2_7	Keratin 86
KRT34	O76011	1_7	Keratin 34
ANXA4	P09525	2_7	Annexin A4
CTSA	P10619	1_7	Cathepsin A
AGA	P20933	1_7	Aspartylglucosaminidase
PRDX2	P32119	1_7	Peroxiredoxin 2
HSPE1	P61604	2_7	Heat shock 10kDa protein 1 (chaperonin 10)
YWHAG	P61981	2_7	Tyrosine 3-monooxygenase/tryptophan 5-monooxygenase activation protein, gamma polypeptide
GSDMA	Q96QA5	2_7	Gasdermin A
CTSB	P07858	3_7	Cathepsin B
TGM1	P22735	3_7	Transglutaminase 1 (K polypeptide epidermal type I, protein-glutamine-gamma-glutamyltransferase)
SGSH	P51688	3_7	N-sulfoglucosamine sulfohydrolase
KRT85	P78386	3_7	Keratin 85
DSG1	Q02413	3_7	Desmoglein 1
PRDX1	Q06830	3_7	Peroxiredoxin 1
KRT31	Q15323	3_7	Keratin 31
