# Supplementary material for: Proteome Analysis of Human Sebaceous Follicle Infundibula Extracted from Healthy and Acne-Affected Skin
Source: PLoS One. 2014 Sep 19;9(9):e107908. doi: 10.1371/journal.pone.0107908 (PMC4169578; doi:10.1371/journal.pone.0107908)
Supplement: Table S3 — Gene ontology term enrichment analysis highlights biological processes associated with proteins found in follicular casts of acne-affected skin sites. (XLSX) [file pone.0107908.s006.xlsx]

## Sheet: A
Table S3: Gene ontology term enrichment analysis highlights biological processes associated with proteins found in follicular casts extracted from acne-affected skin
GO identity	Term	# genes	p-value	p-value_FDR	p-value_Bonferroni
GO:0009617	response to bacterium	11	1.52E-9	1.69E-5	1.69E-5
GO:0065008	regulation of biological quality	21	1.04E-8	5.77E-5	1.15E-4
GO:0051707	response to other organism	11	8.88E-8	2.4E-4	9.88E-4
GO:0044146	negative regulation of growth of symbiont involved in interaction with host	4	1.33E-7	2.4E-4	1.48E-3
GO:0044144	modulation of growth of symbiont involved in interaction with host	4	1.33E-7	2.4E-4	1.48E-3
GO:0030029	actin filament-based process	9	1.45E-7	2.4E-4	1.62E-3
GO:0009607	response to biotic stimulus	11	1.52E-7	2.4E-4	1.69E-3
GO:0007015	actin filament organization	6	1.93E-7	2.4E-4	2.14E-3
GO:0051873	killing by host of symbiont cells	3	2.16E-7	2.4E-4	2.4E-3
GO:0043903	regulation of symbiosis, encompassing mutualism through parasitism	4	4.04E-7	4.08E-4	4.49E-3
GO:0043901	negative regulation of multi-organism process	4	5.84E-7	5.42E-4	6.5E-3
GO:0051883	killing of cells in other organism involved in symbiotic interaction	3	1.8E-6	1.43E-3	2.0E-2
GO:0051818	disruption of cells of other organism involved in symbiotic interaction	3	1.8E-6	1.43E-3	2.0E-2
GO:0042742	defense response to bacterium	6	2.21E-6	1.64E-3	2.46E-2
GO:0006952	defense response	12	2.53E-6	1.76E-3	2.81E-2
GO:0002576	platelet degranulation	5	3.43E-6	2.24E-3	3.81E-2
GO:0001775	cell activation	9	5.18E-6	3.2E-3	5.76E-2
GO:0002446	neutrophil mediated immunity	3	7.71E-6	4.52E-3	8.58E-2
GO:0030036	actin cytoskeleton organization	7	1.07E-5	5.96E-3	1.19E-1
GO:0044130	negative regulation of growth of symbiont in host	3	1.18E-5	5.98E-3	1.31E-1
GO:0050832	defense response to fungus	3	1.72E-5	8.3E-3	1.91E-1
GO:0031640	killing of cells of other organism	3	2.39E-5	9.84E-3	2.66E-1
GO:0070943	neutrophil mediated killing of symbiont cell	2	2.39E-5	9.84E-3	2.66E-1
GO:0032496	response to lipopolysaccharide	6	2.53E-5	1.01E-2	2.81E-1
GO:0006887	exocytosis	6	3.05E-5	1.17E-2	3.39E-1
GO:0002237	response to molecule of bacterial origin	6	3.21E-5	1.19E-2	3.57E-1
GO:0051851	modification by host of symbiont morphology or physiology	3	4.77E-5	1.71E-2	5.3E-1
GO:0032940	secretion by cell	7	5.1E-5	1.77E-2	5.67E-1
GO:0051704	multi-organism process	11	5.31E-5	1.79E-2	5.91E-1
GO:0002444	myeloid leukocyte mediated immunity	3	6.04E-5	1.92E-2	6.72E-1
GO:0051017	actin filament bundle assembly	3	6.04E-5	1.92E-2	6.72E-1
GO:0051702	interaction with symbiont	3	6.75E-5	2.09E-2	7.51E-1
GO:0006950	response to stress	17	8.55E-5	2.57E-2	9.51E-1
