# Supplementary material for: Proteome Analysis of Human Sebaceous Follicle Infundibula Extracted from Healthy and Acne-Affected Skin
Source: PLoS One. 2014 Sep 19;9(9):e107908. doi: 10.1371/journal.pone.0107908 (PMC4169578; doi:10.1371/journal.pone.0107908)
Supplement: Table S4 — Bacterial proteins identified in follicular casts extracted from acne vulgaris patients and healthy individuals. (XLSX) [file pone.0107908.s007.xlsx]

## Sheet: A
Table S4A: Bacterial proteins identified in nose follicular casts of acne patients (nose-A1)
Subsample Name	Accession Nr	Annotation	Organism *	Mass kDa	Score	Matches	Significant Matches	Significant Sequences	Coverage %	Unique Peptides	Gene locus in KPA171202	designated gene name
Nose-A1-A	K0HR99	Uncharacterized protein	Propionibacterium acnes C1	44.246	690	18	18	13	38.5	13	PPA2127	DsA1
	K0HQ87	Triacylglycerol lipase	Propionibacterium acnes C1	36.196	200	5	5	4	15.6	4	PPA1796	GehB
	G0DW21	Putative uncharacterized protein	Propionibacterium acnes 6609	19.328	150	4	4	2	10.8	2	PPA2141	hypothetical
	G0DVD4	Endoglycoceramidase	Propionibacterium acnes 6609	56.649	132	3	3	2	4.4	2	PPA0644	endoglycoceramidase
	E4AF01	Uncharacterized protein	Propionibacterium acnes HL037PA3	22.233	87	2	2	2	10	2	PPA2210	DsA2
Nose-A1-C	K0HR99	Uncharacterized protein	Propionibacterium acnes C1	44.246	1477	33	33	16	43.8	16	PPA2127	DsA1
	D1YD39	Uncharacterized protein	Propionibacterium acnes J139	41.77	239	4	4	4	14.9	4	PPA2210	DsA2
	G0DW21	Putative uncharacterized protein	Propionibacterium acnes 6609	19.328	103	3	3	2	10.8	2	PPA2141	hypothetical
	G0DU58	Triacylglycerol lipase	Propionibacterium acnes 6609	36.399	93	2	2	2	8	2	PPA1796	GehB
Nose-A1-E	D1YBJ3	Uncharacterized protein	Propionibacterium acnes J139	30.183	256	7	7	4	14	4	PPA1340	CAMP1
Nose-A1-F	G0DVS2	Putative adhesion or S-layer protein	Propionibacterium acnes 6609	41.761	94	3	3	3	6.9	3	PPA2127	DsA1
Nose-A1-G	D1YBJ3	Uncharacterized protein	Propionibacterium acnes J139	30.183	616	16	16	6	22.8	6	PPA1340	CAMP1
	D3MF21	Uncharacterized protein	Propionibacterium acnes J165	30.413	493	12	12	4	13.3	4	nd
	G0DVS2	Putative adhesion or S-layer protein	Propionibacterium acnes 6609	41.761	209	7	7	6	16	6	PPA2127	DsA1
	G0DVP8	Endoglycoceramidase	Propionibacterium acnes 6609	54.096	141	3	3	2	4.6	2	PPA2106	endoglycoceramidase
	D3MEK8	Cellulase (Glycosyl hydrolase family 5)	Propionibacterium acnes J165	54.072	135	3	3	2	4.6	2	nd
	G0DXA1	Putative uncharacterized protein	Propionibacterium acnes 6609	7.135	122	2	2	2	34.8	2	PPA1018	conserved
	D1YD39	Uncharacterized protein	Propionibacterium acnes J139	41.77	95	3	3	3	6.8	3	PPA2210	DsA2
Nose-A1-H	G0DVS2	Putative adhesion or S-layer protein	Propionibacterium acnes 6609	41.761	103	3	3	3	6.9	3	PPA2127	DsA1
Nose-A1-I	G0DVS2	Putative adhesion or S-layer protein	Propionibacterium acnes 6609	41.761	354	12	12	9	23	9	PPA2127	DsA1
	G0DU58	Triacylglycerol lipase	Propionibacterium acnes 6609	36.399	69	2	2	2	4.4	2	PPA1796	GehB
Nose-A1-J	G0DVS2	Putative adhesion or S-layer protein	Propionibacterium acnes 6609	41.761	66	2	2	2	4.4	2	PPA2127	DsA1
Nose-A1-K	G0DVS2	Putative adhesion or S-layer protein	Propionibacterium acnes 6609	41.761	148	5	5	4	9.1	4	PPA2127	DsA1
* Only the first hit of the UniProt database search result is shown for each protein. Note that other P. acnes genomes have often an identical or very close homolog.

## Sheet: B
Table S4B: Bacterial proteins identified in follicular casts from acne-affected skin sites (acne-A1)
Subsample Name	Accession Nr	Annotation	Organism *	Mass kDa	Score	Matches	Significant Matches	Significant Sequences	Coverage %	Unique Peptides	Gene locus in KPA171202	designated gene name
Acne-A1-A	K0HR99	Uncharacterized protein	Propionibacterium acnes C1	44.246	604	17	17	12	33.9	12	PPA2127	DsA1
	K0HQ87	Triacylglycerol lipase	Propionibacterium acnes C1	36.196	134	3	3	3	10.6	3	PPA1796	GehB
	E4AF01	Uncharacterized protein	Propionibacterium acnes HL037PA3	22.233	69	2	2	2	10	2	PPA2210	DsA2
Acne-A1-C	G0DVS2	Putative adhesion or S-layer protein	Propionibacterium acnes 6609	41.761	181	6	6	5	11.9	5	PPA2127	DsA1
Acne-A1-D	G0DVS2	Putative adhesion or S-layer protein	Propionibacterium acnes 6609	41.761	77	2	2	2	4.4	2	PPA2127	DsA1
Acne-A1-E	G0DVS2	Putative adhesion or S-layer protein	Propionibacterium acnes 6609	41.761	142	5	5	5	10.9	5	PPA2127	DsA1
Acne-A1-G	G0DVS2	Putative adhesion or S-layer protein	Propionibacterium acnes 6609	41.761	142	6	6	3	7.2	3	PPA2127	DsA1
Acne-A1-H	G0DVS2	Putative adhesion or S-layer protein	Propionibacterium acnes 6609	41.761	349	9	9	7	20.2	7	PPA2127	DsA1
	E4CJ57	Uncharacterized protein	Propionibacterium acnes HL086PA1	43.18	104	3	3	3	6.4	3	PPA2210	DsA2
	G0DW21	Putative uncharacterized protein	Propionibacterium acnes 6609	19.328	103	3	3	2	10.8	2	PPA2141	hypothetical
Acne-A1-J	G0DVS2	Putative adhesion or S-layer protein	Propionibacterium acnes 6609	41.761	246	8	8	6	16.3	6	PPA2127	DsA1
	G0DW92	Putative adhesion or S-layer protein	Propionibacterium acnes 6609	44	50	2	2	2	3.6	2	PPA2210	DsA2
Acne-A1-K	G0DVS2	Putative adhesion or S-layer protein	Propionibacterium acnes 6609	41.761	123	4	4	4	9.1	4	PPA2127	DsA1
* Only the first hit of the UniProt database search result is shown for each protein. Note that other P. acnes genomes have often an identical or very close homolog.

## Sheet: C
Table S4C: Bacterial proteins identified in nose folliclular casts of healthy individuals (nose-H1)
All proteins are from P. acnes. For comparative reasons only the hit in the KPA171202 genome is shown.
Subsample Name	Accession (KPA171202)	Protein Name	Score	Matches	Significant Matches	Significant Sequences	Coverage %	Unique Peptides
Nose-H1-A	PPA2127	DsA1	2459	56	56	19	49.1	19
	PPA1340	CAMP1	855	26	26	7	24.2	7
	PPA2210	DsA2	841	29	29	11	28	11
	PPA0644	endoglycoceramidase	541	19	19	9	20.8	9
	PPA2106	endoglycoceramidase	403	17	17	9	30	9
	PPA1796	GehB	384	14	14	7	26.8	7
	PPA2105	GehA	261	9	9	5	20.6	5
	PPA2142	lysophospholipase	242	9	9	5	18	5
	PPA0816	GAPDH	226	7	7	4	18.5	4
	PPA2105	lipase	218	9	9	5	17.1	5
	PPA0687	CAMP2	167	7	7	5	25.1	5
	PPA1498	hypothetical	113	4	4	3	8.9	3
	PPA1939	hypotehtical	112	4	4	2	18	2
	PPA1740	Malate DH	112	2	2	2	7.3	2
	PPA2134	starvation-inducible DNA-binding protein	89	3	3	3	20.5	3
	PPA1873	elongation factor Tu	80	2	2	2	7.3	2
	PPA0545	enolase	64	2	2	2	7.5	2
	PPA2220	conserved	55	2	2	2	8.8	2
Nose-H1-B	PPA2127	DsA1	631	27	27	12	32.4	12
	PPA1340	CAMP1	319	13	13	4	12.3	4
	PPA2210	DsA2	194	8	8	5	14	5
	PPA1796	GehB	84	5	5	4	12.7	4
	PPA0644	endoglycoceramidase	67	4	4	2	5.5	2
Nose-H1-C	PPA2127	DsA1	543	20	20	10	27.7	10
	PPA1340	CAMP1	252	8	8	3	10.9	3
Nose-H1-D	PPA2127	DsA1	990	32	32	13	31.6	13
	PPA1340	CAMP1	399	11	11	4	12.3	4
	PPA2210	DsA2	395	11	11	4	10.7	4
	PPA0644	endoglycoceramidase	138	6	6	3	9.2	3
	PPA1796	GehB	120	8	8	5	18.3	5
	PPA2106	endoglycoceramidase	98	6	6	4	9.2	4
	PPA2220	conserved	58	3	3	3	13.2	3
Nose-H1-E	PPA2127	DsA1	902	30	30	14	35.3	14
	PPA1340	CAMP1	402	9	9	3	8.4	3
	PPA2210	DsA2	388	11	11	5	12.1	5
	PPA1796	GehB	71	4	4	2	7.1	2
Nose-H1-F	PPA2127	DsA1	285	8	8	4	10.8	4
	PPA1340	CAMP1	191	4	4	3	8.4	3
Nose-H1-G	PPA1340	CAMP1	1159	35	35	6	20.7	6
	PPA2127	DsA1	485	14	14	7	22.1	7
	PPA2210	DsA2	322	10	10	4	10.7	4
	PPA1796	GehB	118	6	6	5	18.6	5
	PPA2106	endoglycoceramidase	82	4	4	3	6.8	3
	PPA2105	GehA	76	2	2	2	7.7	2
	PPA0816	GAPDH	57	2	2	2	8.4	2
Nose-H1-H	PPA2127	DsA1	666	21	21	12	34.1	12
	PPA1340	CAMP1	432	13	13	4	12.3	4
	PPA2210	DsA2	284	9	9	4	10.7	4
	PPA0644	endoglycoceramidase	137	4	4	3	9.2	3
	PPA1796	GehB	100	6	6	4	14.7	4
Nose-H1-I	PPA2127	DsA1	428	11	11	5	14.1	5
	PPA1340	CAMP1	251	8	8	4	12.3	4
	PPA2210	DsA2	120	5	5	3	7.8	3
Nose-H1-J	PPA2127	DsA1	1714	50	50	20	47.9	20
	PPA2210	DsA2	628	22	22	10	26.5	10
	PPA1796	GehB	315	17	17	7	26.8	7
	PPA0644	endoglycoceramidase	292	8	8	6	15.6	6
	PPA2106	endoglycoceramidase	256	9	9	6	19	6
	PPA2105	GehA	100	3	3	3	12.4	3
	PPA2141	hypothetical	97	4	4	2	10.5	2
	PPA0687	CAMP2	71	2	2	2	7.5	2
	PPA1498	hypothetical	58	3	3	3	7.5	3
Nose-H1-K	PPA2127	DsA1	361	9	9	3	8.5	3
	PPA2210	DsA2	145	4	4	2	5.7	2
Nose-H1-L	PPA1340	CAMP1	507	12	12	3	8.4	3
	PPA2127	DsA1	410	12	12	7	21.9	7
	PPA2210	DsA2	188	5	5	3	7.8	3
	PPA1796	GehB	53	3	3	2	5.3	2
Nose-H1-M	PPA2127	DsA1	285	6	6	3	8.2	3
	PPA1340	CAMP1	111	4	4	3	8.4	3
Nose-H1-N	PPA2127	DsA1	408	11	11	7	20.1	7
	PPA1340	CAMP1	279	9	9	4	12.3	4
	PPA2210	DsA2	221	4	4	2	5.5	2
Nose-H1-O	PPA2127	DsA1	131	3	3	2	5.9	2
Nose-H1-P	PPA2127	DsA1	664	19	19	9	24.1	9
	PPA2210	DsA2	242	5	5	3	7.8	3
	PPA1796	GehB	70	3	3	2	5	2
Nose-H1-Q	PPA2127	DsA1	774	20	20	11	28.7	11
	PPA1340	CAMP1	592	16	16	4	12.3	4
	PPA2210	DsA2	328	8	8	4	10.7	4
	PPA0644	endoglycoceramidase	100	3	3	2	5.5	2
Nose-H1-R	PPA2127	DsA1	134	4	4	2	5.9	2

## Sheet: D
Table S4D: Bacterial proteins identified in follicluar casts of acne-affected skin sites (acne-A2)
All proteins are from P. acnes. For comparative reasons only the hit in the KPA171202 genome is shown.
Subsample Name	Accession (KPA171202)	Protein Name	Score	Matches	Significant Matches	Significant Sequences	Coverage %	Unique Peptides
Acne-A2-B	PPA1340	CAMP1	624	17	17	6	20.7	6
Acne-A2-F	PPA2127	DsA1	616	19	19	9	23.4	9
	PPA2134	Starvation-inducible DNA-binding protein	200	5	5	3	19.3	3
	PPA0545	enolase	73	3	3	2	6.3	2
	PPA816	GAPDH	54	2	2	2	9	2
Acne-A2-G	PPA2127	DsA1	756	25	25	13	39.6	13
	PPA2210	DsA2	188	7	7	4	12.8	4
	PPA1796	GehB	106	6	6	3	13.3	3
	PPA0644	endoglycoceramidase	85	3	3	2	5.3	2
	PPA0816	GAPDH	58	2	2	2	7.5	2
Acne-A2-H	PPA1340	CAMP1	360	10	10	4	12.3	4
	PPA2127	DsA1	297	8	8	4	13.4	4
	PPA2210	DsA2	124	3	3	2	6.2	2
Acne-A2-I	PPA2127	DsA1	112	3	3	2	8.7	2
